# Supplementary material for: Progressive intestinal tumor cell plasticity, Myc activation, and loss of Lgr5+ tumor stem cell lineage commitment upon Wnt depletion
Source: Sci Adv. 2026 Jul 10;12(28):eaeb8564. doi: 10.1126/sciadv.aeb8564 (PMC13353423; doi:10.1126/sciadv.aeb8564)
Supplement: Supplementary file 2 — Tables S1 to S6 [file sciadv.aeb8564_tables_s1_to_s6.zip]

Archive with 6 entries (6 files):
- aeb8564_table_s1.xlsx
- aeb8564_table_s2.xlsx
- aeb8564_table_s3.xlsx
- aeb8564_table_s4.xlsx
- aeb8564_table_s5.xlsx
- aeb8564_table_s6.xlsx
