# Supplementary material for: Progressive intestinal tumor cell plasticity, Myc activation, and loss of Lgr5+ tumor stem cell lineage commitment upon Wnt depletion
Source: Sci Adv. 2026 Jul 10;12(28):eaeb8564. doi: 10.1126/sciadv.aeb8564 (PMC13353423; doi:10.1126/sciadv.aeb8564)
Supplement: Supplementary file 2 — Tables S1 to S6 [file sciadv.aeb8564_tables_s1_to_s6.zip › aeb8564_table_s1.xlsx]

## Sheet: Table of content
	Table of content
	1.1.	DEGs of human tumor scRNA-seq clusters (Figure 1A)

## Sheet: 1.1.
gene	p_val	avg_log2FC	pct.1	pct.2	p_val_adj	cluster
RBFOX1	0	1.69035	0.742	0.408	0	0
CFTR	0	1.49207	0.777	0.445	0	0
ADAMTSL1	0	1.47622	0.798	0.503	0	0
PLCE1	0	1.12112	0.741	0.449	0	0
SH3RF2	0	1.25199	0.649	0.368	0	0
NXPE1	0	1.43396	0.823	0.547	0	0
ARHGAP44	0	1.37983	0.598	0.328	0	0
FOXP2	0	1.29507	0.542	0.28	0	0
PCCA	0	1.20395	0.715	0.455	0	0
NAALADL2	0	0.977844	0.818	0.56	0	0
AC019330.1	0	1.58639	0.547	0.29	0	0
TLN2	0	1.17212	0.609	0.355	0	0
NECTIN3	0	1.54182	0.423	0.182	0	0
PRKAG2	0	1.13994	0.512	0.274	0	0
NXPE4	0	1.27253	0.516	0.278	0	0
CNTN3	0	1.45921	0.404	0.167	0	0
ATP2C2	0	1.10031	0.546	0.311	0	0
NR5A2	0	1.18433	0.546	0.312	0	0
THSD4	0	1.00911	0.655	0.422	0	0
AC025580.2	0	1.1024	0.573	0.34	0	0
AC073050.1	0	1.12539	0.59	0.359	0	0
FHIT	0	0.961723	0.74	0.51	0	0
MUC4	0	0.501832	0.647	0.419	0	0
PID1	0	0.9586	0.608	0.382	0	0
LIMK2	0	1.06164	0.559	0.337	0	0
KAZN	0	0.783478	0.727	0.505	0	0
VWA8	0	1.06239	0.533	0.313	0	0
NFIA	0	0.880894	0.655	0.437	0	0
SLC9A2	0	1.00286	0.542	0.326	0	0
GOLM1	0	0.90054	0.514	0.298	0	0
ARHGEF10L	0	1.01353	0.565	0.349	0	0
LRIG3	0	1.27348	0.408	0.192	0	0
TRABD2A	0	1.24743	0.409	0.194	0	0
MECOM	0	0.976303	0.812	0.6	0	0
ADGRA3	0	1.02302	0.562	0.351	0	0
EFNA5	0	1.08321	0.476	0.269	0	0
PLCB4	0	0.556564	0.681	0.475	0	0
SUCLG2	0	1.00058	0.609	0.404	0	0
PALLD	0	0.916587	0.578	0.373	0	0
BRINP3	0	1.54811	0.375	0.172	0	0
MAP2K6	0	1.22213	0.398	0.198	0	0
ABR	0	0.832267	0.688	0.489	0	0
SULT1B1	0	0.964116	0.438	0.241	0	0
PPARGC1B	0	1.27468	0.4	0.203	0	0
ZBTB20	0	0.988987	0.776	0.581	0	0
IMMP2L	0	0.752446	0.56	0.365	0	0
GPR39	0	0.812525	0.512	0.317	0	0
KIF13A	0	0.894949	0.581	0.386	0	0
CPA6	0	0.940446	0.391	0.199	0	0
KANK1	0	0.663913	0.608	0.416	0	0
NEO1	0	1.00491	0.622	0.43	0	0
CAMK1D	0	0.658919	0.673	0.482	0	0
LINC02086	0	0.917252	0.486	0.296	0	0
SATB2	0	0.939741	0.752	0.563	0	0
PKP2	0	0.86661	0.56	0.371	0	0
LINC01876	0	0.938556	0.489	0.301	0	0
PPARGC1A	0	0.929548	0.435	0.247	0	0
PLEKHA5	0	0.781287	0.656	0.469	0	0
HMGA2	0	1.47794	0.332	0.146	0	0
MTUS1	0	0.86661	0.572	0.386	0	0
MID1	0	0.832307	0.561	0.376	0	0
DPP10	0	1.58272	0.33	0.147	0	0
GLIS3	0	1.3467	0.346	0.164	0	0
RALGAPA2	0	0.819543	0.67	0.489	0	0
CNTN4	0	1.19096	0.368	0.187	0	0
HTR4	0	1.42795	0.306	0.126	0	0
ANK3	0	0.768332	0.628	0.448	0	0
DPF3	0	1.57292	0.292	0.113	0	0
SAMD12	0	0.781249	0.703	0.526	0	0
HMGCS2	0	1.16981	0.364	0.189	0	0
CEACAM1	0	-2.58479	0.134	0.309	0	0
MUC20-OT1	0	0.662593	0.709	0.535	0	0
ATP10B	0	0.581373	0.742	0.57	0	0
MAOA	0	1.20195	0.377	0.205	0	0
PLA2R1	0	1.24599	0.298	0.138	0	0
SCN9A	0	1.39565	0.259	0.104	0	0
AC130456.2	0	1.32497	0.282	0.13	0	0
LRBA	0	0.705559	0.735	0.584	0	0
ATP8B1	0	0.693298	0.738	0.587	0	0
DST	0	-1.52768	0.438	0.585	0	0
PTPRK	0	0.712792	0.793	0.655	0	0
LPP	0	0.60492	0.833	0.704	0	0
FRYL	6.79958e-308	0.587058	0.874	0.76	1.63367e-303	0
LINC01687	5.61075e-303	1.06834	0.33	0.169	1.34804e-298	0
AGAP1	7.53368e-302	0.602414	0.789	0.649	1.81004e-297	0
FAM189A1	4.22959e-298	1.03488	0.349	0.185	1.0162e-293	0
VAV3	9.04782e-298	0.911417	0.471	0.292	2.17383e-293	0
SMYD3	3.00241e-297	0.744978	0.648	0.472	7.21359e-293	0
MTSS1	8.59232e-294	0.953097	0.388	0.218	2.06439e-289	0
FOXP1	1.88363e-292	0.636328	0.81	0.688	4.52561e-288	0
ARL15	2.5814e-292	0.692187	0.693	0.529	6.20208e-288	0
SCFD2	7.39162e-292	0.987263	0.386	0.219	1.77591e-287	0
CAMKMT	4.94675e-290	0.863049	0.532	0.356	1.18851e-285	0
MAGED1	5.46065e-289	0.900318	0.457	0.283	1.31198e-284	0
TNIK	1.61641e-288	0.84818	0.49	0.314	3.88359e-284	0
ARID5B	1.66804e-287	0.948651	0.404	0.234	4.00763e-283	0
NFIB	5.3854e-287	0.818225	0.498	0.319	1.2939e-282	0
PDE8A	7.19631e-287	0.713853	0.641	0.468	1.72899e-282	0
KLF12	9.18099e-286	1.19251	0.279	0.135	2.20582e-281	0
PDE3A	1.80713e-285	0.483393	0.624	0.432	4.34181e-281	0
XACT	2.6159e-285	0.562691	0.745	0.572	6.28495e-281	0
TRIM2	5.02592e-283	0.70195	0.637	0.465	1.20753e-278	0
KLF5	7.22376e-283	0.660594	0.629	0.458	1.73558e-278	0
DGLUCY	1.86803e-279	0.80494	0.488	0.31	4.48813e-275	0
MAGI3	4.13516e-277	0.547172	0.798	0.643	9.93514e-273	0
ABO	1.54188e-272	0.946872	0.438	0.273	3.70451e-268	0
PPP1R12B	3.55132e-272	0.957943	0.53	0.367	8.53241e-268	0
ADD3	2.30561e-271	0.791188	0.51	0.336	5.53946e-267	0
PPP1R9A	2.1321e-270	0.711114	0.555	0.374	5.12257e-266	0
SVIL	5.08097e-270	0.7288	0.578	0.41	1.22075e-265	0
HOXA3	1.19823e-268	1.05623	0.297	0.151	2.87887e-264	0
PCSK5	9.80006e-267	0.224143	0.625	0.418	2.35456e-262	0
CTDSPL	1.28353e-266	1.00469	0.355	0.199	3.08381e-262	0
FARS2	1.47444e-264	0.893722	0.415	0.249	3.54249e-260	0
PRKCE	1.72004e-263	0.816029	0.502	0.335	4.13258e-259	0
SLC4A4	1.29889e-260	0.530235	0.617	0.426	3.12071e-256	0
FAM85B	4.85403e-260	1.19001	0.267	0.132	1.16623e-255	0
FAM208B	6.22268e-260	0.954019	0.421	0.261	1.49506e-255	0
FCGBP	1.92834e-259	-2.58852	0.132	0.287	4.63303e-255	0
ZSWIM5	2.25493e-258	0.838034	0.463	0.296	5.41771e-254	0
NOX1	4.76e-258	0.763819	0.456	0.285	1.14364e-253	0
CEP70	2.02028e-255	1.07963	0.27	0.134	4.85392e-251	0
RALGAPA1	2.18743e-255	0.778594	0.559	0.395	5.25553e-251	0
UTRN	3.55374e-254	0.646216	0.536	0.359	8.53822e-250	0
GPR160	2.58814e-253	0.910414	0.366	0.212	6.21826e-249	0
MAML2	1.64084e-251	0.600409	0.679	0.521	3.94228e-247	0
MTM1	1.75556e-249	1.03802	0.366	0.216	4.21791e-245	0
FOXN3	1.84137e-249	0.688963	0.609	0.45	4.42406e-245	0
BCL2	1.10172e-248	0.759305	0.373	0.214	2.64699e-244	0
PCK1	5.37153e-248	1.17435	0.291	0.154	1.29056e-243	0
PRKN	3.80157e-244	0.920156	0.407	0.251	9.13366e-240	0
STK39	5.94711e-244	0.753936	0.596	0.438	1.42885e-239	0
CLYBL	6.21952e-241	0.95026	0.368	0.218	1.4943e-236	0
AC118549.1	2.14804e-240	0.904061	0.37	0.218	5.16088e-236	0
CDHR3	1.98608e-239	1.10361	0.274	0.141	4.77175e-235	0
DIAPH2	2.80687e-239	0.621558	0.731	0.604	6.74378e-235	0
FMN1	5.24564e-238	0.615511	0.595	0.427	1.26032e-233	0
SLC25A12	9.2013e-237	1.10977	0.257	0.129	2.21071e-232	0
BCL11A	6.20582e-235	0.935756	0.31	0.169	1.49101e-230	0
TCEA3	2.05494e-234	0.870308	0.337	0.19	4.93719e-230	0
MYB	2.57086e-234	1.09655	0.278	0.145	6.17674e-230	0
PBX1	1.71471e-232	0.672192	0.49	0.326	4.11976e-228	0
CASK	1.78821e-231	0.770875	0.566	0.417	4.29636e-227	0
SUMF1	5.52014e-231	0.772574	0.501	0.34	1.32627e-226	0
SORBS2	9.20135e-231	0.835334	0.382	0.23	2.21072e-226	0
HIBCH	9.066e-229	0.896166	0.395	0.245	2.1782e-224	0
EPB41L1	1.95132e-227	0.843444	0.381	0.231	4.68824e-223	0
EIF4G3	2.5655e-227	0.504732	0.738	0.596	6.16386e-223	0
PHLPP1	2.40253e-225	0.787382	0.483	0.327	5.77231e-221	0
CACNA1D	6.88125e-224	0.953148	0.319	0.182	1.65329e-219	0
SCNN1A	1.86885e-223	-1.26923	0.19	0.343	4.4901e-219	0
ZCCHC7	2.45984e-223	0.719727	0.564	0.413	5.91001e-219	0
RERE	7.45846e-223	0.556899	0.71	0.575	1.79197e-218	0
EXOC4	1.13618e-222	0.61727	0.661	0.52	2.72978e-218	0
CERS6	2.41961e-222	0.653657	0.67	0.534	5.81336e-218	0
TMEM161B-AS1	4.91786e-221	0.919302	0.341	0.199	1.18156e-216	0
CASD1	7.16332e-221	0.964325	0.327	0.188	1.72106e-216	0
DPP6	1.28944e-220	0.969843	0.295	0.162	3.09801e-216	0
LRIG1	1.63447e-220	0.851987	0.281	0.148	3.92698e-216	0
ABL1	2.63693e-220	0.786133	0.455	0.302	6.3355e-216	0
LDLRAD4	4.6752e-219	0.524567	0.646	0.48	1.12326e-214	0
RMDN2	1.06873e-217	0.968273	0.291	0.159	2.56773e-213	0
FNBP1	1.52687e-217	0.858499	0.347	0.205	3.66847e-213	0
FGD4	5.64148e-217	0.515305	0.723	0.589	1.35542e-212	0
SIPA1L1	8.42995e-217	0.677171	0.611	0.463	2.02538e-212	0
EXT1	1.53975e-216	0.522245	0.732	0.59	3.6994e-212	0
GRHL2	9.76021e-215	0.740638	0.475	0.323	2.34499e-210	0
SIPA1L2	2.41431e-214	0.708728	0.481	0.326	5.80063e-210	0
RABGAP1	8.55393e-214	0.834516	0.471	0.323	2.05517e-209	0
DDAH1	1.36584e-212	0.901924	0.34	0.201	3.28157e-208	0
PARD3	3.15065e-212	0.550208	0.726	0.596	7.56976e-208	0
PPP2R5E	3.2785e-211	0.83311	0.484	0.34	7.87693e-207	0
SERINC5	6.62961e-211	0.637572	0.61	0.465	1.59283e-206	0
FAF1	1.45852e-210	0.60018	0.621	0.477	3.50424e-206	0
CHCHD3	8.32055e-209	0.710477	0.532	0.385	1.9991e-204	0
TNFRSF11A	2.64612e-207	0.985202	0.284	0.157	6.35757e-203	0
SLC41A2	4.90754e-207	0.677286	0.446	0.292	1.17909e-202	0
GMDS-DT	3.08749e-206	0.52525	0.733	0.595	7.418e-202	0
DCAF6	5.94751e-206	0.81749	0.411	0.267	1.42895e-201	0
IGF1R	5.51485e-205	0.788093	0.437	0.289	1.325e-200	0
SLC44A3	3.22882e-203	0.689243	0.431	0.279	7.75756e-199	0
MLLT3	5.37334e-203	0.608358	0.564	0.41	1.291e-198	0
ENTPD5	2.00421e-202	0.913956	0.32	0.187	4.81532e-198	0
SLC22A23	1.80918e-200	0.543473	0.612	0.461	4.34673e-196	0
PIGR	2.09451e-200	0.3055	0.727	0.583	5.03228e-196	0
AL359915.2	1.77977e-199	1.04082	0.25	0.132	4.27606e-195	0
PLAC8	1.22739e-197	-1.93361	0.127	0.258	2.94893e-193	0
PRELID2	7.99393e-197	0.486858	0.688	0.541	1.92062e-192	0
SLC39A8	1.34226e-196	0.975223	0.294	0.167	3.22491e-192	0
PPIP5K2	2.39007e-195	0.802375	0.385	0.246	5.74238e-191	0
ANO10	3.03605e-195	0.690586	0.47	0.324	7.29442e-191	0
NR6A1	1.15544e-194	0.606857	0.506	0.356	2.77606e-190	0
CHRM3	1.27435e-194	0.605224	0.454	0.303	3.06175e-190	0
C4orf19	3.04535e-194	0.695233	0.473	0.325	7.31677e-190	0
JPX	4.86609e-194	0.75125	0.435	0.293	1.16913e-189	0
CLINT1	2.56304e-193	0.751836	0.412	0.271	6.15795e-189	0
TTC13	8.34732e-193	1.03547	0.25	0.134	2.00553e-188	0
ERN2	3.39167e-192	0.64536	0.419	0.27	8.14884e-188	0
UGT2B17	6.08925e-192	1.12236	0.257	0.14	1.463e-187	0
LIMA1	4.02576e-191	0.516423	0.679	0.543	9.67229e-187	0
DPH6	4.05848e-191	0.751679	0.46	0.318	9.75091e-187	0
NRIP1	1.44665e-190	0.904606	0.352	0.22	3.47573e-186	0
WDR70	1.74003e-190	0.68443	0.453	0.308	4.1806e-186	0
EHBP1	2.45064e-190	0.704044	0.43	0.285	5.8879e-186	0
RIN2	3.03984e-190	0.676993	0.441	0.296	7.30352e-186	0
MAML3	3.35611e-190	0.527254	0.68	0.54	8.06339e-186	0
FTX	1.72411e-189	0.456136	0.736	0.609	4.14234e-185	0
LINC01004	3.19946e-189	0.725866	0.425	0.282	7.68702e-185	0
RHBDL2	6.17366e-189	0.919796	0.296	0.172	1.48328e-184	0
OXR1	2.30778e-188	0.76991	0.456	0.317	5.54468e-184	0
TASP1	4.71414e-187	0.797111	0.365	0.23	1.13262e-182	0
CNNM2	4.77619e-187	0.535312	0.383	0.238	1.14753e-182	0
SEMA6A	1.60935e-186	0.5311	0.496	0.343	3.86662e-182	0
LRMDA	6.55046e-186	0.818842	0.382	0.245	1.57381e-181	0
ADK	1.60525e-184	0.722635	0.445	0.303	3.85679e-180	0
MAP2K5	1.25477e-183	0.738452	0.426	0.288	3.01471e-179	0
FASTKD1	2.14718e-183	0.860805	0.318	0.191	5.1588e-179	0
GPHN	1.4468e-182	0.345992	0.644	0.493	3.47609e-178	0
DMXL2	1.59957e-180	0.729194	0.365	0.23	3.84313e-176	0
SCMH1	2.0431e-179	0.68217	0.434	0.293	4.90875e-175	0
MYO10	2.85757e-179	0.588237	0.591	0.454	6.8656e-175	0
ESRP1	4.6652e-179	0.628495	0.48	0.337	1.12086e-174	0
DIP2C	2.613e-178	0.876355	0.268	0.15	6.27799e-174	0
ATXN7L1	5.42894e-178	0.6691	0.466	0.325	1.30436e-173	0
FAM171A1	5.74227e-178	0.86269	0.331	0.206	1.37964e-173	0
TBC1D4	6.00084e-178	0.824827	0.303	0.179	1.44176e-173	0
TBC1D5	1.71794e-177	0.572551	0.613	0.476	4.12753e-173	0
EPHX2	1.15489e-176	0.896297	0.268	0.152	2.77475e-172	0
ACTR3C	1.16188e-176	0.931341	0.28	0.163	2.79154e-172	0
FAM117B	4.55722e-174	0.864302	0.315	0.192	1.09492e-169	0
CHPT1	5.36545e-174	0.806405	0.362	0.233	1.2891e-169	0
ZSWIM6	2.19172e-173	0.433127	0.775	0.653	5.26582e-169	0
ANKRD17	3.14502e-173	0.573885	0.651	0.531	7.55623e-169	0
PDCD4	2.47537e-171	0.659603	0.501	0.361	5.94732e-167	0
KIAA1468	7.57896e-171	0.774797	0.411	0.282	1.82092e-166	0
EML4	4.82231e-170	0.614465	0.493	0.354	1.15861e-165	0
CCDC146	1.04319e-169	0.841313	0.315	0.193	2.50636e-165	0
EPB41L4A	1.05866e-169	0.832844	0.287	0.168	2.54354e-165	0
FAM222B	4.59805e-169	0.75786	0.415	0.285	1.10473e-164	0
ZBTB38	7.29692e-169	0.589653	0.48	0.342	1.75316e-164	0
TCF12	1.19802e-168	0.500588	0.696	0.568	2.87837e-164	0
COG5	2.08614e-168	0.630664	0.51	0.376	5.01216e-164	0
MOB3B	2.2777e-168	0.624656	0.478	0.34	5.4724e-164	0
ACACB	4.15493e-168	0.80142	0.301	0.18	9.98264e-164	0
SHANK2	9.14367e-168	0.61171	0.404	0.265	2.19686e-163	0
FBXL17	1.99505e-167	0.574813	0.589	0.456	4.79331e-163	0
PAPSS2	3.16694e-167	0.515792	0.455	0.311	7.6089e-163	0
PTPRG	4.1982e-166	0.478062	0.605	0.462	1.00866e-161	0
ZFHX3	5.29634e-166	0.70352	0.348	0.221	1.2725e-161	0
AUH	3.59493e-165	0.761496	0.354	0.228	8.63718e-161	0
MCTP2	5.61849e-165	0.452423	0.597	0.454	1.3499e-160	0
CMTM4	4.38205e-164	0.832845	0.343	0.221	1.05283e-159	0
FAM120A	8.37115e-164	0.571785	0.501	0.365	2.01125e-159	0
SH3RF1	1.21124e-163	0.526307	0.595	0.46	2.91013e-159	0
FAM160A1	1.39806e-163	0.500345	0.603	0.462	3.35898e-159	0
ARID1B	2.70183e-162	0.524066	0.651	0.535	6.49141e-158	0
ZFP36L2	8.34915e-162	0.335978	0.469	0.331	2.00597e-157	0
GAB1	1.61053e-161	0.614704	0.47	0.335	3.86945e-157	0
MTX2	1.5296e-160	0.818052	0.319	0.2	3.67501e-156	0
LGR4	8.72158e-160	0.58848	0.502	0.367	2.09545e-155	0
CA12	1.02045e-159	0.506419	0.49	0.35	2.45172e-155	0
FAR1	1.23367e-159	0.696622	0.397	0.269	2.96402e-155	0
PUM1	1.39212e-159	0.548162	0.553	0.419	3.3447e-155	0
MLXIP	5.60513e-158	0.536421	0.555	0.42	1.34669e-153	0
DGKH	6.21596e-158	0.640338	0.487	0.357	1.49345e-153	0
METTL15	1.73893e-157	0.656084	0.434	0.304	4.17795e-153	0
SGMS1	3.68691e-157	0.863029	0.281	0.169	8.85818e-153	0
ZNF644	6.58337e-157	0.593348	0.506	0.374	1.58172e-152	0
MACROD2	1.95459e-155	0.758426	0.361	0.238	4.69609e-151	0
SBF2	2.94308e-155	0.543806	0.589	0.461	7.07105e-151	0
ZNF69	6.48669e-155	0.662072	0.372	0.245	1.55849e-150	0
PLCH1	5.41093e-154	0.635637	0.412	0.282	1.30003e-149	0
RAP1GDS1	1.1046e-153	0.698237	0.364	0.239	2.65392e-149	0
AL445472.1	2.11281e-152	0.817424	0.288	0.176	5.07623e-148	0
RPTOR	3.25573e-152	0.733127	0.349	0.227	7.82221e-148	0
TMEM168	4.56468e-152	0.817361	0.301	0.187	1.09671e-147	0
AC104170.1	5.68458e-152	0.694453	0.348	0.226	1.36578e-147	0
STARD13	8.14254e-152	0.620798	0.407	0.277	1.95633e-147	0
PRKG1	1.56122e-151	0.262362	0.635	0.488	3.751e-147	0
SIK3	1.79387e-151	0.616216	0.496	0.369	4.30994e-147	0
YAP1	2.55036e-151	0.623416	0.448	0.319	6.1275e-147	0
ZNF91	3.73818e-151	0.483783	0.59	0.458	8.98134e-147	0
CRYBG1	3.98108e-151	0.62509	0.383	0.255	9.56494e-147	0
TAPT1-AS1	4.65454e-151	0.892633	0.258	0.151	1.1183e-146	0
LCLAT1	6.7814e-151	0.831432	0.279	0.169	1.6293e-146	0
RABGAP1L	1.00956e-150	0.492028	0.655	0.533	2.42557e-146	0
OPHN1	3.21585e-150	0.756819	0.324	0.207	7.72641e-146	0
LPAR1	7.14613e-150	0.843474	0.257	0.15	1.71693e-145	0
ARFGEF2	9.93563e-150	0.569269	0.515	0.386	2.38713e-145	0
PREP	1.61893e-149	0.647893	0.403	0.276	3.88964e-145	0
MBOAT1	7.1767e-149	0.806709	0.279	0.169	1.72427e-144	0
CPT1A	2.43725e-148	0.697856	0.356	0.234	5.85575e-144	0
NUBPL	7.11832e-148	0.797742	0.29	0.178	1.71025e-143	0
MKL2	1.22264e-147	0.721055	0.375	0.255	2.93752e-143	0
DANT2	1.46856e-147	0.549401	0.537	0.405	3.52837e-143	0
GAB2	2.53895e-147	0.822297	0.298	0.186	6.10009e-143	0
USP3	4.36353e-147	0.655388	0.436	0.313	1.04838e-142	0
MYO9A	5.23618e-147	0.600806	0.48	0.352	1.25804e-142	0
TANC1	5.43032e-147	0.598578	0.483	0.355	1.30469e-142	0
FTO	1.09287e-146	0.722986	0.333	0.214	2.62574e-142	0
SH3D19	1.40052e-146	0.465812	0.726	0.617	3.3649e-142	0
ACACA	3.02598e-145	0.731402	0.354	0.236	7.27022e-141	0
JARID2	5.35888e-145	0.612862	0.368	0.245	1.28753e-140	0
MFHAS1	5.88759e-145	0.822104	0.296	0.185	1.41455e-140	0
DNAJC11	5.91513e-145	0.825847	0.259	0.153	1.42117e-140	0
PATJ	8.69282e-145	0.486279	0.75	0.662	2.08854e-140	0
STAMBPL1	1.32952e-144	0.830096	0.26	0.155	3.1943e-140	0
APPL2	5.61537e-144	-1.18512	0.211	0.325	1.34915e-139	0
LRRFIP2	6.53032e-144	0.552021	0.549	0.423	1.56898e-139	0
GPRIN3	3.90637e-143	0.710583	0.294	0.182	9.38544e-139	0
COMMD10	5.0582e-143	0.598854	0.46	0.334	1.21528e-138	0
UBE3C	1.59224e-142	0.61631	0.451	0.326	3.82551e-138	0
ZNF827	4.63096e-142	0.691829	0.358	0.241	1.11264e-137	0
KANSL1	5.6939e-142	0.571792	0.615	0.504	1.36802e-137	0
AHNAK	9.34274e-142	-1.11536	0.201	0.319	2.24469e-137	0
HDAC8	1.67112e-141	0.705865	0.366	0.248	4.01503e-137	0
SMC5-AS1	1.98159e-141	0.866058	0.261	0.158	4.76096e-137	0
PCSK6	2.24381e-141	0.767532	0.287	0.177	5.39098e-137	0
MCU	6.15654e-141	0.5128	0.595	0.474	1.47917e-136	0
SEMA3C	6.19464e-141	0.5797	0.455	0.328	1.48832e-136	0
CLMN	1.42769e-140	0.51638	0.526	0.396	3.43018e-136	0
PRKCA	2.16711e-140	0.392869	0.651	0.523	5.20671e-136	0
FARP2	6.50969e-140	0.540777	0.514	0.387	1.56402e-135	0
PRKACB	7.55715e-140	0.79317	0.297	0.188	1.81568e-135	0
TTC17	9.90586e-140	0.539041	0.551	0.428	2.37998e-135	0
PDE4D	1.38115e-139	0.262945	0.753	0.636	3.31835e-135	0
NIPAL1	4.18763e-139	0.811891	0.284	0.177	1.00612e-134	0
FMNL2	6.50321e-139	0.694717	0.331	0.216	1.56246e-134	0
ZNF704	8.54955e-139	0.591114	0.414	0.29	2.05411e-134	0
EPHB2	1.00263e-138	0.429619	0.447	0.311	2.40892e-134	0
HNF4G	1.09799e-138	0.496483	0.529	0.4	2.63803e-134	0
DOCK7	2.73705e-138	0.77271	0.344	0.231	6.57603e-134	0
CASC4	6.66764e-138	0.612249	0.44	0.319	1.60197e-133	0
DENND4A	2.3119e-137	0.806444	0.285	0.178	5.55458e-133	0
SHLD2	4.22445e-137	0.694847	0.348	0.233	1.01497e-132	0
RFX7	4.91636e-137	0.800384	0.301	0.192	1.18121e-132	0
ZKSCAN1	5.59312e-137	0.501369	0.512	0.387	1.3438e-132	0
PIGZ	9.18912e-137	0.643395	0.411	0.291	2.20778e-132	0
FNBP1L	1.04145e-136	0.520187	0.538	0.413	2.50219e-132	0
TARBP1	1.0485e-136	0.803578	0.251	0.149	2.51913e-132	0
COX10	2.33887e-136	0.811925	0.264	0.161	5.61937e-132	0
TENT2	4.39255e-136	0.667157	0.368	0.251	1.05535e-131	0
MGST1	5.24652e-136	0.511218	0.346	0.229	1.26053e-131	0
TMTC2	9.25171e-136	0.600224	0.396	0.275	2.22281e-131	0
ZFR	1.96532e-135	0.680506	0.387	0.272	4.72187e-131	0
CACNB2	4.58329e-135	0.405189	0.448	0.317	1.10118e-130	0
KMT2E	9.24215e-135	0.429619	0.68	0.568	2.22052e-130	0
NUTM2A-AS1	1.94805e-134	0.69414	0.336	0.222	4.68038e-130	0
LARP1B	2.54552e-134	0.643648	0.393	0.275	6.11586e-130	0
APBB2	4.71205e-134	0.544236	0.429	0.306	1.13212e-129	0
TOX3	7.0925e-134	0.595341	0.44	0.318	1.70404e-129	0
ENOSF1	1.09942e-133	0.629507	0.36	0.244	2.64147e-129	0
SPAG1	3.00367e-133	0.756844	0.301	0.193	7.21663e-129	0
PMM2	4.77219e-133	0.681781	0.322	0.211	1.14657e-128	0
TDRD3	6.10617e-133	0.695151	0.349	0.236	1.46707e-128	0
MLLT10	8.8729e-133	0.657055	0.364	0.249	2.1318e-128	0
ZNF780B	9.97901e-133	0.771241	0.257	0.156	2.39756e-128	0
CRIM1	1.23797e-132	0.527823	0.427	0.303	2.97436e-128	0
TFDP2	2.23229e-132	0.636836	0.407	0.289	5.3633e-128	0
MGLL	3.37845e-132	-0.959466	0.312	0.417	8.11706e-128	0
BDH1	1.84247e-131	0.690184	0.322	0.212	4.42672e-127	0
PDSS2	1.95964e-131	0.560311	0.448	0.326	4.70822e-127	0
MAP3K13	4.35344e-131	0.517403	0.493	0.371	1.04596e-126	0
SAMD5	4.68747e-131	0.602274	0.323	0.21	1.12621e-126	0
PLEKHA6	5.13502e-131	0.534329	0.514	0.394	1.23374e-126	0
DDX10	2.86042e-130	0.754852	0.252	0.151	6.87244e-126	0
RASA1	2.98515e-130	0.653005	0.353	0.239	7.17213e-126	0
SYNE2	3.52519e-130	0.338104	0.717	0.594	8.46962e-126	0
MYO1D	3.6812e-130	0.339182	0.835	0.74	8.84445e-126	0
MON2	1.07129e-129	0.564387	0.49	0.373	2.57388e-125	0
PHC3	1.42597e-129	0.746374	0.327	0.218	3.42603e-125	0
ARFGEF1	3.7835e-129	0.530509	0.525	0.409	9.09023e-125	0
PTPN4	2.54244e-128	0.688061	0.312	0.203	6.10848e-124	0
ZNRF2	4.03963e-128	0.774517	0.306	0.2	9.70561e-124	0
LAMB1	7.90731e-128	0.683946	0.28	0.176	1.89981e-123	0
C9orf3	1.01268e-127	0.490138	0.471	0.348	2.43307e-123	0
ATXN2	1.23985e-127	0.563678	0.476	0.358	2.97886e-123	0
CAAP1	1.75806e-127	0.817239	0.256	0.158	4.22391e-123	0
ABL2	3.32849e-127	0.741475	0.25	0.152	7.99702e-123	0
RBFOX2	4.58775e-127	0.617807	0.397	0.282	1.10225e-122	0
PPP2R3A	1.43496e-126	0.584193	0.371	0.254	3.44762e-122	0
C1orf21	1.51403e-126	0.409842	0.461	0.331	3.63762e-122	0
CCSER1	2.81506e-126	0.274433	0.66	0.535	6.76345e-122	0
NIPAL2	2.93957e-126	0.706757	0.318	0.211	7.06261e-122	0
NAPEPLD	4.04023e-125	0.717534	0.303	0.198	9.70705e-121	0
CELF1	5.15792e-125	0.564531	0.461	0.345	1.23924e-120	0
LINC00894	5.27312e-125	0.762406	0.279	0.178	1.26692e-120	0
MBD5	1.60561e-124	0.558085	0.526	0.41	3.85764e-120	0
TMEM135	1.64839e-124	0.743968	0.299	0.195	3.96043e-120	0
GNPTAB	1.82365e-124	0.651073	0.309	0.203	4.3815e-120	0
TBCK	3.2102e-124	0.604825	0.411	0.297	7.71281e-120	0
MTA3	8.98554e-124	0.668819	0.336	0.228	2.15887e-119	0
ZMYM4	1.18509e-123	0.644587	0.349	0.238	2.84729e-119	0
GNAQ	3.37579e-123	0.481548	0.648	0.542	8.11068e-119	0
GPBP1L1	4.82054e-123	0.518259	0.512	0.397	1.15818e-118	0
ANKAR	8.14874e-123	0.752899	0.272	0.173	1.95782e-118	0
ZDHHC14	1.87499e-122	0.73494	0.265	0.166	4.50485e-118	0
B4GALNT3	2.00248e-122	0.447397	0.519	0.395	4.81116e-118	0
CPEB3	2.60829e-122	0.735003	0.31	0.206	6.26668e-118	0
TBL1XR1	3.30491e-122	0.476576	0.612	0.503	7.94039e-118	0
PPA2	9.05658e-122	0.738214	0.307	0.204	2.17593e-117	0
PIBF1	1.07177e-121	0.616371	0.411	0.297	2.57502e-117	0
NUTM2B-AS1	3.25218e-121	0.643672	0.351	0.242	7.8137e-117	0
SCAPER	8.32946e-121	0.532626	0.409	0.292	2.00124e-116	0
TTC37	9.23108e-121	0.726347	0.294	0.192	2.21786e-116	0
TNRC6A	1.35699e-120	0.50951	0.509	0.393	3.2603e-116	0
NVL	2.45044e-120	0.712114	0.302	0.2	5.88743e-116	0
PDZD8	3.18607e-120	0.599817	0.372	0.26	7.65485e-116	0
OSBPL10	3.75902e-120	0.699261	0.292	0.19	9.03143e-116	0
ARHGAP32	1.32174e-119	0.454558	0.609	0.499	3.1756e-115	0
TNRC6B	1.42139e-119	0.48672	0.576	0.467	3.41502e-115	0
USP24	6.30257e-119	0.664177	0.32	0.214	1.51426e-114	0
RALGPS1	8.3169e-119	0.605212	0.383	0.272	1.99822e-114	0
NBEAL1	1.58022e-118	0.294856	0.669	0.559	3.79665e-114	0
CDC42BPA	3.30973e-118	0.425832	0.579	0.462	7.95196e-114	0
PAWR	8.6403e-118	0.497571	0.538	0.43	2.07592e-113	0
PDXDC1	1.56061e-117	0.494867	0.529	0.418	3.74952e-113	0
KIAA1109	1.5957e-117	0.444841	0.572	0.458	3.83383e-113	0
LCORL	1.23541e-116	0.584021	0.409	0.298	2.96821e-112	0
CARMIL1	3.68194e-116	0.436912	0.601	0.49	8.84622e-112	0
SND1	6.14356e-116	0.505799	0.419	0.304	1.47605e-111	0
CDKAL1	9.46988e-115	0.471036	0.469	0.352	2.27523e-110	0
TCERG1	4.76514e-114	0.488737	0.437	0.32	1.14487e-109	0
VPS13B	4.88602e-114	0.440095	0.593	0.481	1.17392e-109	0
DICER1	1.07331e-113	0.578803	0.398	0.288	2.57875e-109	0
FAM83B	1.63922e-113	0.654947	0.313	0.211	3.93838e-109	0
XYLT1	3.46625e-113	0.493774	0.387	0.277	8.32802e-109	0
EPB41	2.7628e-112	0.649284	0.357	0.253	6.6379e-108	0
WNK2	1.27185e-111	0.33221	0.469	0.345	3.05575e-107	0
GIPC2	1.28884e-111	0.719488	0.27	0.175	3.09656e-107	0
TPM4	1.68373e-111	-1.3485	0.176	0.275	4.04533e-107	0
IQGAP2	3.33848e-111	0.382962	0.478	0.355	8.02102e-107	0
TLE1	3.96268e-111	0.612455	0.336	0.232	9.52074e-107	0
DOPEY1	5.73194e-111	0.614781	0.358	0.252	1.37716e-106	0
SOS1	7.84419e-111	0.55697	0.453	0.342	1.88464e-106	0
NHSL1	1.65629e-110	0.497191	0.505	0.392	3.9794e-106	0
KLF6	1.96205e-110	-1.27711	0.219	0.316	4.71402e-106	0
NCOA2	2.47371e-110	0.445863	0.558	0.446	5.94333e-106	0
PHACTR4	2.71603e-110	0.537773	0.461	0.352	6.52554e-106	0
LINC01184	3.62639e-110	0.5188	0.34	0.231	8.71277e-106	0
ACBD6	1.09907e-109	0.650152	0.291	0.192	2.64062e-105	0
TBC1D14	1.9977e-109	0.641015	0.317	0.217	4.79967e-105	0
SEPT11	4.46039e-109	0.598073	0.344	0.239	1.07165e-104	0
DMXL1	1.27189e-108	0.56829	0.385	0.279	3.05585e-104	0
EVI5	2.68669e-108	0.488688	0.508	0.399	6.45505e-104	0
FOCAD	1.84866e-107	0.52286	0.393	0.284	4.44158e-103	0
PIAS2	3.11945e-107	0.710248	0.263	0.17	7.4948e-103	0
KDM4C	6.08831e-107	0.444272	0.566	0.459	1.46278e-102	0
TULP4	9.42408e-107	0.563403	0.389	0.284	2.26423e-102	0
ELP4	1.6245e-106	0.642178	0.332	0.231	3.90302e-102	0
BABAM2	3.20754e-106	0.564629	0.413	0.306	7.70645e-102	0
ZNF652	1.28459e-105	0.694962	0.292	0.196	3.08636e-101	0
DENND1B	1.45237e-105	0.39666	0.52	0.402	3.48946e-101	0
REV3L	4.24327e-105	0.542065	0.369	0.263	1.01949e-100	0
MGAT5	4.90848e-105	-0.946753	0.318	0.413	1.17931e-100	0
MNAT1	1.66293e-104	0.686682	0.25	0.16	3.99536e-100	0
FAM172A	1.90961e-104	0.525674	0.457	0.35	4.58802e-100	0
XIST	6.1271e-104	0.446019	0.593	0.501	1.4721e-99	0
UNC13B	6.97411e-104	0.344043	0.501	0.384	1.6756e-99	0
TMEM87A	1.08615e-103	0.501657	0.49	0.384	2.60957e-99	0
PTAR1	1.93803e-103	0.713212	0.261	0.17	4.65631e-99	0
FSIP2	2.85685e-103	-1.0136	0.155	0.25	6.86388e-99	0
CCDC171	7.51848e-103	0.688089	0.282	0.189	1.80639e-98	0
PTEN	1.39093e-102	0.500151	0.445	0.339	3.34186e-98	0
LRPPRC	1.59586e-102	0.555016	0.305	0.207	3.8342e-98	0
PIGL	1.61345e-102	0.664628	0.302	0.207	3.87647e-98	0
C11orf80	2.01967e-102	0.690488	0.275	0.183	4.85245e-98	0
RAB10	2.56374e-102	0.460892	0.527	0.423	6.15964e-98	0
PIK3R1	2.83069e-102	0.563789	0.346	0.245	6.80101e-98	0
VPS8	4.38785e-102	0.601294	0.355	0.255	1.05422e-97	0
DIS3L2	1.119e-101	0.603676	0.348	0.249	2.68851e-97	0
GFPT1	1.31356e-101	0.44667	0.467	0.36	3.15596e-97	0
TYW1	2.35326e-101	0.644715	0.294	0.199	5.65395e-97	0
FER	2.93806e-101	0.718855	0.278	0.187	7.05899e-97	0
PIGN	3.17112e-101	0.743032	0.278	0.187	7.61892e-97	0
NGEF	7.87156e-101	0.679457	0.281	0.189	1.89122e-96	0
CALCOCO2	9.64303e-101	0.612728	0.262	0.17	2.31683e-96	0
PTK2	1.15375e-100	0.415758	0.62	0.523	2.77199e-96	0
ZNF148	1.32498e-100	0.516352	0.465	0.362	3.1834e-96	0
CADPS2	1.45624e-100	0.507546	0.343	0.241	3.49877e-96	0
AC103702.2	1.61178e-100	0.521596	0.36	0.256	3.87245e-96	0
ZNF608	2.20197e-100	0.681705	0.26	0.17	5.29046e-96	0
NANS	4.14325e-100	0.661799	0.275	0.183	9.95456e-96	0
DOCK1	4.19177e-100	0.265056	0.707	0.595	1.00712e-95	0
TLK1	5.43462e-100	0.513547	0.461	0.359	1.30572e-95	0
RBM6	9.78612e-100	0.38704	0.649	0.556	2.35121e-95	0
MSH3	1.48509e-99	0.637192	0.346	0.249	3.56807e-95	0
CYP3A5	1.70334e-99	-0.858906	0.416	0.496	4.09244e-95	0
BIRC6	2.41578e-99	0.376165	0.669	0.574	5.80416e-95	0
PLEKHG1	2.4623e-99	0.510523	0.352	0.249	5.91593e-95	0
FAM177A1	3.30246e-99	0.527772	0.326	0.227	7.93449e-95	0
FARP1	4.85543e-99	0.540797	0.32	0.222	1.16656e-94	0
MDN1	6.40314e-99	0.588754	0.282	0.188	1.53842e-94	0
RIOK3	1.15947e-98	-1.0891	0.178	0.269	2.78575e-94	0
EEA1	2.88635e-98	0.531478	0.396	0.295	6.93475e-94	0
AFF1	5.27544e-98	0.357632	0.584	0.478	1.26748e-93	0
NOL10	9.07344e-98	0.704055	0.252	0.165	2.17999e-93	0
MTMR8	9.71333e-98	0.677199	0.255	0.166	2.33373e-93	0
NCOA1	1.31648e-97	0.563777	0.433	0.334	3.16297e-93	0
AUTS2	1.40756e-97	0.539488	0.386	0.284	3.38181e-93	0
UBR3	2.77949e-97	0.616594	0.335	0.239	6.67801e-93	0
RHOBTB3	3.59741e-97	0.55246	0.309	0.213	8.64314e-93	0
CDR2	4.64442e-97	0.456674	0.476	0.369	1.11587e-92	0
MED13L	6.76476e-97	0.3696	0.66	0.556	1.6253e-92	0
RCOR3	6.81694e-97	0.668562	0.264	0.175	1.63784e-92	0
COP1	7.1052e-97	0.453609	0.535	0.432	1.7071e-92	0
MPZL1	7.43008e-97	0.610717	0.305	0.211	1.78515e-92	0
STXBP5	8.23366e-97	0.276832	0.639	0.525	1.97822e-92	0
LMO7	8.54167e-97	-1.11256	0.342	0.427	2.05222e-92	0
SDCCAG8	8.56124e-97	0.612607	0.321	0.226	2.05692e-92	0
CCDC6	1.14479e-96	0.655344	0.271	0.182	2.75047e-92	0
SENP6	1.17966e-96	0.466779	0.451	0.348	2.83424e-92	0
ARHGEF3	1.35038e-96	0.736777	0.253	0.168	3.24443e-92	0
SLC26A3	2.03996e-96	-1.60256	0.503	0.552	4.9012e-92	0
NSD3	2.07698e-96	0.491008	0.406	0.301	4.99014e-92	0
HSD17B11	2.12927e-96	0.602231	0.324	0.23	5.11578e-92	0
ACSL3	2.47217e-96	0.687263	0.267	0.179	5.93963e-92	0
MYCBP2	2.89559e-96	0.579822	0.322	0.226	6.95694e-92	0
SPATA5	3.17821e-96	0.657122	0.253	0.166	7.63596e-92	0
HNF4A	1.03057e-95	0.384874	0.571	0.464	2.47606e-91	0
SHPRH	1.60946e-95	0.638542	0.27	0.18	3.8669e-91	0
SPIDR	1.67962e-95	0.351323	0.641	0.534	4.03547e-91	0
SREBF2	2.05142e-95	0.501165	0.431	0.329	4.92874e-91	0
CDK13	2.38977e-95	0.44229	0.509	0.405	5.74167e-91	0
ZBTB7C	2.5405e-95	0.436505	0.331	0.229	6.10381e-91	0
TPP2	1.54392e-94	0.666521	0.252	0.165	3.70943e-90	0
TOGARAM1	1.97415e-94	0.66181	0.256	0.169	4.7431e-90	0
ACSS2	5.30494e-94	0.318674	0.533	0.415	1.27456e-89	0
EXPH5	7.76791e-94	0.460427	0.43	0.325	1.86632e-89	0
R3HDM2	1.12241e-93	0.515687	0.444	0.345	2.6967e-89	0
RNF152	4.21119e-93	0.443372	0.254	0.164	1.01178e-88	0
HSD17B4	4.5966e-93	0.687021	0.253	0.168	1.10438e-88	0
PUM3	6.01888e-93	0.609329	0.266	0.178	1.4461e-88	0
GUCY2C	6.48928e-93	0.457162	0.378	0.276	1.55911e-88	0
GTF2F2	6.86638e-93	0.540902	0.278	0.187	1.64972e-88	0
UBAC2	1.02497e-92	0.551171	0.4	0.303	2.4626e-88	0
PRKRIP1	1.2819e-92	0.645405	0.282	0.193	3.0799e-88	0
MGST2	1.27093e-91	0.572596	0.27	0.182	3.05354e-87	0
NEAT1	1.5675e-91	-1.49249	0.775	0.773	3.76608e-87	0
THADA	3.46161e-91	0.621583	0.32	0.228	8.31687e-87	0
NSD1	6.55857e-91	0.489577	0.415	0.315	1.57576e-86	0
KIAA2026	1.51893e-90	0.498484	0.409	0.309	3.64939e-86	0
RBM26	2.23811e-90	0.508687	0.419	0.322	5.37727e-86	0
VPS13D	3.47392e-90	0.455893	0.482	0.381	8.34644e-86	0
CUL5	4.72555e-90	0.642133	0.273	0.186	1.13536e-85	0
AHCYL2	6.32525e-90	0.330656	0.513	0.404	1.5197e-85	0
SCAF8	1.02054e-89	0.593545	0.346	0.253	2.45194e-85	0
FNDC3B	1.78866e-89	0.261957	0.676	0.582	4.29743e-85	0
SIMC1	2.03634e-89	0.515424	0.358	0.261	4.89252e-85	0
CMC1	2.75624e-89	0.600745	0.282	0.194	6.62213e-85	0
MAP4	3.34941e-89	0.466703	0.445	0.346	8.04729e-85	0
LONP2	4.14928e-89	0.570837	0.325	0.233	9.96905e-85	0
BICRAL	1.4706e-88	0.601899	0.305	0.215	3.53327e-84	0
TMEM131	2.06121e-88	0.33529	0.555	0.445	4.95225e-84	0
PCBD2	3.67957e-88	0.595344	0.312	0.223	8.84053e-84	0
NUMB	4.15198e-88	0.428333	0.503	0.404	9.97556e-84	0
USP34	4.69054e-88	0.391499	0.601	0.505	1.12695e-83	0
ST5	5.00939e-88	0.635972	0.257	0.173	1.20356e-83	0
SEC24B	5.84604e-88	0.597574	0.307	0.216	1.40457e-83	0
ACVR1B	6.24114e-88	0.616284	0.276	0.19	1.4995e-83	0
ACOT11	1.87464e-87	0.549232	0.33	0.237	4.50401e-83	0
PAN3	2.13807e-87	0.421796	0.556	0.46	5.13693e-83	0
CDK6	2.64773e-87	0.375951	0.332	0.234	6.36145e-83	0
HDAC4	3.5811e-87	0.588175	0.261	0.176	8.60395e-83	0
SIL1	9.8223e-87	0.561418	0.33	0.239	2.35991e-82	0
PTBP2	1.23289e-86	0.571586	0.286	0.198	2.96213e-82	0
NAA15	1.72253e-86	0.629178	0.255	0.171	4.13856e-82	0
PPP3CA	1.79684e-86	0.369015	0.46	0.358	4.31708e-82	0
ZNF721	2.11279e-86	0.537975	0.341	0.249	5.07618e-82	0
KRT19	5.87136e-86	-1.42611	0.265	0.353	1.41065e-81	0
POM121	7.43563e-86	0.670248	0.256	0.174	1.78649e-81	0
ORC2	1.20997e-85	0.655016	0.26	0.177	2.90706e-81	0
OSBPL9	1.79333e-85	0.545498	0.354	0.261	4.30864e-81	0
LRCH3	1.98283e-85	0.638877	0.283	0.198	4.76394e-81	0
PRKAR2A	2.31373e-85	0.640663	0.26	0.177	5.55896e-81	0
PUM2	3.386e-85	0.4153	0.516	0.419	8.1352e-81	0
GIGYF2	4.11146e-85	0.513284	0.414	0.321	9.8782e-81	0
TTC3	4.93622e-85	0.27217	0.569	0.457	1.18598e-80	0
EGFR	4.98579e-85	0.392861	0.435	0.334	1.19789e-80	0
OPA1	5.49468e-85	0.604498	0.296	0.21	1.32015e-80	0
UBR1	7.1152e-85	0.596382	0.284	0.198	1.7095e-80	0
XKR6	7.13246e-85	0.677027	0.292	0.207	1.71364e-80	0
ATR	1.17691e-84	0.509544	0.319	0.228	2.82765e-80	0
DNAJC13	1.25645e-84	0.608672	0.274	0.19	3.01874e-80	0
TFCP2	1.78569e-84	0.550643	0.333	0.244	4.29031e-80	0
TRIO	2.05901e-84	0.298868	0.672	0.578	4.94699e-80	0
COA1	7.07242e-84	0.515267	0.326	0.235	1.69922e-79	0
VPS54	1.38183e-83	0.575225	0.3	0.213	3.31998e-79	0
PLAGL1	1.48043e-83	0.554969	0.256	0.172	3.55688e-79	0
TIAM2	2.52337e-83	0.642424	0.256	0.175	6.06264e-79	0
SEMA5A	2.6528e-83	0.298836	0.53	0.424	6.37362e-79	0
ZMYM2	4.62983e-83	0.453857	0.466	0.372	1.11236e-78	0
STRBP	7.49117e-83	0.431533	0.461	0.365	1.79983e-78	0
RPS6KA3	1.10856e-82	0.471225	0.411	0.317	2.66343e-78	0
SPPL3	2.08675e-82	0.443336	0.432	0.335	5.01362e-78	0
TPD52	3.66124e-82	0.470933	0.368	0.275	8.79649e-78	0
CHD9	1.23985e-81	0.314743	0.665	0.574	2.97887e-77	0
KDM6A	1.52007e-81	0.435833	0.481	0.386	3.65213e-77	0
ZNF462	1.99744e-81	0.602107	0.272	0.189	4.79905e-77	0
HSD17B12	3.05835e-81	0.458873	0.38	0.288	7.34798e-77	0
JUN	3.47185e-81	-1.32321	0.237	0.323	8.34148e-77	0
STIM1	3.90034e-81	0.619062	0.275	0.192	9.37095e-77	0
TACC1	4.5727e-81	0.396809	0.374	0.277	1.09864e-76	0
ATG7	4.73687e-81	0.518721	0.37	0.278	1.13808e-76	0
ASH1L	6.50013e-81	0.348631	0.644	0.557	1.56172e-76	0
RFX3	7.85041e-81	0.491031	0.286	0.2	1.88614e-76	0
LARP4B	2.88033e-80	0.443143	0.457	0.364	6.92028e-76	0
ITFG1	3.19775e-80	0.395219	0.544	0.452	7.68292e-76	0
UBE2E1	4.14791e-80	0.5169	0.328	0.239	9.96577e-76	0
CLIC5	4.61307e-80	-1.21621	0.209	0.289	1.10834e-75	0
RNF38	7.58466e-80	0.530253	0.358	0.268	1.82229e-75	0
PARG	8.98825e-80	0.590333	0.283	0.199	2.15952e-75	0
ATXN10	1.1997e-79	0.596084	0.263	0.182	2.88241e-75	0
ECHDC1	2.19521e-79	0.579104	0.255	0.174	5.27421e-75	0
NCOR1	2.31558e-79	0.31071	0.691	0.605	5.56342e-75	0
ACTG1	4.51147e-79	-1.99935	0.268	0.35	1.08393e-74	0
ARHGEF38	7.62867e-79	0.445909	0.37	0.276	1.83286e-74	0
TFRC	8.73121e-79	0.29278	0.27	0.185	2.09776e-74	0
SRPK2	1.14967e-78	0.439977	0.456	0.362	2.7622e-74	0
ATP9B	1.21728e-78	0.486668	0.362	0.272	2.92463e-74	0
LRCH1	1.69561e-78	0.519015	0.298	0.211	4.07386e-74	0
PPFIBP1	1.81992e-78	0.517136	0.32	0.233	4.37255e-74	0
ITPR2	3.4301e-78	-1.10109	0.288	0.367	8.24116e-74	0
DCAF5	5.42341e-78	0.606103	0.266	0.185	1.30303e-73	0
AHI1	1.05882e-77	0.404545	0.438	0.342	2.54391e-73	0
UBAP2	1.59692e-77	0.50304	0.358	0.27	3.83675e-73	0
KCNQ1	2.09617e-77	0.485022	0.31	0.222	5.03627e-73	0
STK38	2.49196e-77	0.341094	0.527	0.427	5.98719e-73	0
CSPP1	2.73542e-77	0.587707	0.259	0.179	6.57213e-73	0
SPATS2	3.37863e-77	0.583566	0.272	0.191	8.1175e-73	0
TFCP2L1	4.25094e-77	0.361078	0.385	0.29	1.02133e-72	0
VTI1A	7.59048e-77	0.401614	0.512	0.417	1.82369e-72	0
RAP1GAP2	7.76156e-77	0.448122	0.356	0.265	1.86479e-72	0
CAMK2D	8.88666e-77	0.279109	0.606	0.508	2.13511e-72	0
SYNJ2	9.27261e-77	0.546128	0.278	0.197	2.22784e-72	0
RNF130	1.01314e-76	0.546816	0.252	0.173	2.43416e-72	0
RREB1	1.19312e-76	0.37221	0.515	0.419	2.86658e-72	0
ARMH3	1.9256e-76	0.520635	0.314	0.229	4.62644e-72	0
WWP1	3.16344e-76	0.417832	0.43	0.337	7.60048e-72	0
EZR	3.31466e-76	-0.882168	0.342	0.42	7.9638e-72	0
MYO1B	3.8263e-76	0.487728	0.272	0.189	9.19306e-72	0
TNKS	4.95292e-76	0.464106	0.379	0.289	1.18999e-71	0
NSF	7.08743e-76	0.520451	0.378	0.291	1.70283e-71	0
KLHDC10	8.02434e-76	0.584381	0.282	0.201	1.92793e-71	0
DYM	1.15794e-75	0.49574	0.367	0.279	2.78206e-71	0
EHF	1.34994e-75	0.364867	0.485	0.391	3.24337e-71	0
FBXO34	1.39975e-75	0.321146	0.589	0.498	3.36304e-71	0
R3HDM1	1.85966e-75	0.607315	0.253	0.176	4.46803e-71	0
PARVA	2.89832e-75	0.61506	0.25	0.173	6.9635e-71	0
BMPR1A	1.52678e-74	0.50496	0.335	0.249	3.66823e-70	0
SMAD2	4.1063e-74	0.556379	0.33	0.246	9.86579e-70	0
TBC1D22A	4.82457e-74	0.332415	0.578	0.483	1.15915e-69	0
TLK2	7.11124e-74	0.524679	0.349	0.265	1.70855e-69	0
ARMC8	7.69398e-74	0.600972	0.263	0.185	1.84856e-69	0
FAM3D	1.30623e-73	0.284797	0.482	0.386	3.13835e-69	0
ARID2	1.76246e-73	0.445146	0.418	0.328	4.23448e-69	0
SLC25A36	2.04165e-73	0.504728	0.269	0.189	4.90527e-69	0
RUFY3	2.41612e-73	0.581957	0.251	0.174	5.80498e-69	0
ZNF638	3.35029e-73	0.337727	0.574	0.487	8.0494e-69	0
PHKB	4.04448e-73	0.487289	0.373	0.287	9.71728e-69	0
OGA	4.91345e-73	0.444905	0.38	0.29	1.18051e-68	0
GOLPH3L	1.05059e-72	0.567356	0.286	0.206	2.52416e-68	0
SETD5	1.07143e-72	0.401807	0.469	0.378	2.57422e-68	0
FEZ2	1.25442e-72	0.503274	0.334	0.25	3.01386e-68	0
HSP90AA1	1.26646e-72	-2.05766	0.224	0.302	3.04279e-68	0
PARD3B	1.78696e-72	0.255629	0.651	0.552	4.29334e-68	0
UMAD1	2.65153e-72	0.485208	0.379	0.292	6.37057e-68	0
KRT8	3.71194e-72	-1.87527	0.232	0.307	8.91831e-68	0
HERC2	4.6089e-72	0.366758	0.519	0.429	1.10734e-67	0
URI1	4.62722e-72	0.458641	0.353	0.266	1.11174e-67	0
LARP1	5.98224e-72	0.458477	0.332	0.246	1.43729e-67	0
MCPH1	6.28112e-72	0.572196	0.291	0.211	1.5091e-67	0
HLA-A	8.96734e-72	-1.89846	0.232	0.311	2.15449e-67	0
ACVR2A	1.58951e-71	0.576744	0.26	0.184	3.81896e-67	0
FCHO2	2.04741e-71	0.579329	0.28	0.202	4.91912e-67	0
SLC44A1	3.28179e-71	0.372162	0.456	0.365	7.88484e-67	0
MTRNR2L12	3.64705e-71	-1.90681	0.228	0.307	8.7624e-67	0
S100A6	3.69779e-71	-2.59488	0.284	0.36	8.88431e-67	0
COMMD1	7.79624e-71	0.552692	0.281	0.203	1.87312e-66	0
GSK3B	1.37641e-70	0.412684	0.485	0.398	3.30697e-66	0
RBM33	2.26818e-70	0.467209	0.395	0.309	5.44953e-66	0
AEBP2	2.56618e-70	0.530757	0.287	0.207	6.16549e-66	0
IGF2BP2	5.94542e-70	0.425129	0.507	0.419	1.42845e-65	0
GBF1	6.48956e-70	0.420624	0.409	0.322	1.55918e-65	0
ABHD18	7.35113e-70	0.54696	0.276	0.198	1.76618e-65	0
APP	8.04428e-70	0.303916	0.579	0.492	1.93272e-65	0
ARHGAP18	8.34685e-70	0.464301	0.304	0.222	2.00541e-65	0
INVS	8.45113e-70	0.558337	0.282	0.204	2.03047e-65	0
REPS1	3.41255e-69	0.547767	0.275	0.198	8.199e-65	0
USP15	3.591e-69	0.421812	0.414	0.328	8.62774e-65	0
PHF3	4.70864e-69	0.343364	0.458	0.365	1.1313e-64	0
HTT	8.21426e-69	0.54048	0.266	0.189	1.97356e-64	0
SPG7	1.5141e-68	0.451503	0.36	0.276	3.63778e-64	0
SLC35D1	1.72542e-68	0.471418	0.311	0.229	4.14549e-64	0
PNISR	1.85696e-68	0.245272	0.668	0.584	4.46152e-64	0
TRPM7	2.36967e-68	0.453704	0.364	0.28	5.69337e-64	0
PPARG	2.39235e-68	0.117268	0.659	0.56	5.74785e-64	0
SCP2	4.43582e-68	0.431314	0.293	0.212	1.06575e-63	0
ARID1A	9.73866e-68	0.459274	0.352	0.269	2.33981e-63	0
MAP3K5	1.42908e-67	0.500546	0.351	0.269	3.4335e-63	0
AC007388.1	1.49679e-67	0.503544	0.299	0.219	3.59619e-63	0
DOCK5	2.62362e-67	0.288147	0.535	0.439	6.3035e-63	0
CLASP2	2.75593e-67	0.50034	0.317	0.237	6.62139e-63	0
BRWD1	3.11186e-67	0.376853	0.51	0.424	7.47656e-63	0
MYO5B	6.45974e-67	0.321735	0.51	0.422	1.55202e-62	0
RANBP17	7.67471e-67	0.465572	0.289	0.21	1.84393e-62	0
SPG11	3.08276e-66	0.427573	0.395	0.311	7.40664e-62	0
PDS5A	3.2656e-66	0.440718	0.396	0.313	7.84594e-62	0
KDM5B	3.36598e-66	0.498515	0.3	0.222	8.08709e-62	0
TRPM4	3.41256e-66	0.420301	0.342	0.259	8.19901e-62	0
CDYL	3.47882e-66	0.426179	0.413	0.329	8.35822e-62	0
RPRD2	3.94902e-66	0.498487	0.314	0.235	9.48792e-62	0
DLG1	4.58341e-66	0.281807	0.617	0.527	1.10121e-61	0
BPTF	7.62166e-66	0.268623	0.623	0.534	1.83118e-61	0
CRADD	1.4037e-65	0.550131	0.297	0.221	3.37252e-61	0
KDM3B	1.88287e-65	0.508561	0.295	0.218	4.52378e-61	0
RAVER2	1.91828e-65	0.425002	0.348	0.265	4.60886e-61	0
VPS50	1.97041e-65	0.497539	0.285	0.208	4.73412e-61	0
GPATCH2	1.98305e-65	0.524779	0.288	0.212	4.76448e-61	0
HECTD1	2.01205e-65	0.384618	0.451	0.366	4.83415e-61	0
SSH2	2.63448e-65	0.264081	0.663	0.577	6.32961e-61	0
TMEM63A	2.6594e-65	0.456572	0.267	0.191	6.38947e-61	0
INO80	3.14139e-65	0.515342	0.282	0.206	7.5475e-61	0
HIF1A	4.14209e-65	0.395646	0.258	0.185	9.95179e-61	0
NBAS	4.18711e-65	0.479193	0.323	0.244	1.006e-60	0
FAM135A	4.66079e-65	0.34763	0.518	0.431	1.1198e-60	0
PHF14	6.11546e-65	0.373686	0.416	0.33	1.4693e-60	0
NFE2L2	7.48651e-65	0.354879	0.4	0.313	1.79871e-60	0
MKLN1	8.0651e-65	0.386553	0.432	0.345	1.93772e-60	0
NFATC3	1.41659e-64	0.552394	0.254	0.182	3.40351e-60	0
HNMT	1.61505e-64	0.450628	0.302	0.223	3.88033e-60	0
ANKIB1	1.8498e-64	0.463381	0.37	0.29	4.44432e-60	0
SNX6	1.87071e-64	0.431811	0.324	0.243	4.49456e-60	0
CHD6	5.2264e-64	0.376018	0.341	0.256	1.25569e-59	0
GRIP1	6.73755e-64	0.470687	0.32	0.241	1.61876e-59	0
PWWP2A	8.49644e-64	0.511293	0.275	0.2	2.04136e-59	0
KDM7A	1.43699e-63	0.316886	0.523	0.434	3.4525e-59	0
SIK2	1.73973e-63	0.500274	0.297	0.221	4.17987e-59	0
ANKRD28	1.75728e-63	0.443604	0.364	0.284	4.22204e-59	0
ASCC3	2.07057e-63	0.4321	0.364	0.282	4.97476e-59	0
NDUFS1	2.36087e-63	0.514157	0.264	0.19	5.67222e-59	0
PTMA	3.02499e-63	-2.20425	0.314	0.384	7.26784e-59	0
MAP7	3.19282e-63	0.32246	0.534	0.45	7.67107e-59	0
HERC1	4.03442e-63	0.402621	0.417	0.334	9.69309e-59	0
USP47	5.41239e-63	0.426594	0.387	0.305	1.30038e-58	0
PLD1	9.491e-63	0.321018	0.479	0.389	2.28031e-58	0
GK5	1.08444e-62	0.511435	0.277	0.204	2.60547e-58	0
BTBD9	1.63999e-62	0.189055	0.563	0.463	3.94023e-58	0
MBD2	2.07174e-62	0.482078	0.301	0.225	4.97757e-58	0
ADNP	3.01205e-62	0.400276	0.375	0.293	7.23674e-58	0
HECTD4	3.79965e-62	0.403732	0.424	0.344	9.12903e-58	0
AKAP10	4.20696e-62	0.54138	0.273	0.2	1.01076e-57	0
BBX	5.73665e-62	0.435378	0.299	0.222	1.37829e-57	0
ARFIP1	7.79813e-62	0.40154	0.406	0.323	1.87358e-57	0
CBLC	8.26228e-62	0.488472	0.255	0.182	1.9851e-57	0
EYA3	1.38988e-61	0.544448	0.252	0.182	3.33933e-57	0
GOLIM4	1.59457e-61	0.278843	0.45	0.361	3.8311e-57	0
WDFY3	2.674e-61	0.46557	0.325	0.247	6.42454e-57	0
PTPRJ	5.94252e-61	-0.76456	0.262	0.334	1.42775e-56	0
USP32	5.98992e-61	0.501056	0.29	0.216	1.43914e-56	0
BAZ2B	7.57956e-61	0.306175	0.627	0.551	1.82106e-56	0
ANAPC5	1.23649e-60	0.465415	0.279	0.205	2.97079e-56	0
ZRANB2	1.25764e-60	0.300966	0.546	0.46	3.02162e-56	0
TJP1	1.40304e-60	-0.81976	0.227	0.298	3.37095e-56	0
CMTM8	1.75401e-60	0.49166	0.294	0.219	4.21417e-56	0
ACTB	3.76746e-60	-1.65188	0.394	0.46	9.05169e-56	0
CDK8	4.88545e-60	0.51259	0.312	0.239	1.17378e-55	0
CCNY	6.38136e-60	0.464611	0.352	0.276	1.53319e-55	0
STX8	1.19625e-59	0.476812	0.306	0.231	2.87411e-55	0
BRAF	1.2889e-59	0.361639	0.41	0.325	3.09672e-55	0
TPCN1	1.41997e-59	0.438865	0.354	0.276	3.41162e-55	0
USP25	1.56022e-59	0.376389	0.417	0.334	3.74858e-55	0
MBNL2	1.80511e-59	0.359418	0.402	0.32	4.33696e-55	0
EXOC6B	1.92613e-59	0.157923	0.524	0.428	4.62772e-55	0
WWP2	2.19349e-59	0.38253	0.441	0.358	5.27007e-55	0
ECPAS	3.99126e-59	0.470982	0.326	0.25	9.58939e-55	0
OGT	4.11677e-59	0.446394	0.301	0.226	9.89094e-55	0
PPP6R2	5.60974e-59	0.437229	0.372	0.295	1.3478e-54	0
PTPRD	6.42615e-59	0.253471	0.514	0.423	1.54395e-54	0
ABCC3	7.53837e-59	0.206343	0.607	0.511	1.81117e-54	0
MAVS	1.07416e-58	0.465168	0.263	0.192	2.58077e-54	0
AVL9	1.15146e-58	0.420471	0.377	0.299	2.76649e-54	0
ELF1	1.24914e-58	0.333882	0.481	0.4	3.00119e-54	0
DENND4C	1.4663e-58	0.386945	0.446	0.368	3.52293e-54	0
AGO3	1.46862e-58	0.551221	0.259	0.19	3.5285e-54	0
UBE2D2	1.72439e-58	0.387637	0.404	0.325	4.14302e-54	0
MAST4	4.14451e-58	0.46387	0.265	0.194	9.95761e-54	0
PPP1R13B	5.46294e-58	0.466517	0.369	0.295	1.31253e-53	0
TPM1	7.64138e-58	-0.772892	0.415	0.473	1.83592e-53	0
PEAK1	8.83804e-58	0.294258	0.499	0.414	2.12343e-53	0
OCLN	9.08221e-58	0.401543	0.284	0.21	2.18209e-53	0
NPIPB5	1.83135e-57	0.4504	0.296	0.223	4.4e-53	0
ERC1	3.89438e-57	0.381785	0.445	0.365	9.35664e-53	0
PIK3CB	5.26027e-57	0.377774	0.382	0.303	1.26383e-52	0
CBR4	5.50473e-57	0.467161	0.294	0.221	1.32257e-52	0
GRTP1	1.53431e-56	0.49551	0.251	0.182	3.68633e-52	0
IQCM	1.54237e-56	0.171986	0.362	0.278	3.70569e-52	0
CASZ1	2.06153e-56	0.397903	0.367	0.289	4.95302e-52	0
CCL28	2.3881e-56	0.39687	0.259	0.188	5.73764e-52	0
KIAA1217	2.65479e-56	0.39232	0.5	0.425	6.37839e-52	0
SHTN1	3.07049e-56	0.452614	0.292	0.22	7.37716e-52	0
FRK	3.10214e-56	0.434901	0.275	0.204	7.45319e-52	0
MYSM1	3.4776e-56	0.480803	0.269	0.199	8.35527e-52	0
MFSD14C	3.87828e-56	0.446269	0.293	0.221	9.31796e-52	0
SLX4IP	4.56439e-56	0.46498	0.287	0.215	1.09664e-51	0
SRPK1	6.50942e-56	0.310629	0.389	0.308	1.56395e-51	0
NCOA3	8.88584e-56	0.38772	0.32	0.245	2.13491e-51	0
CEP192	9.54657e-56	0.395945	0.323	0.247	2.29366e-51	0
VSIG10	1.14344e-55	0.472523	0.278	0.208	2.74723e-51	0
MAN2A1	1.70055e-55	0.404339	0.326	0.251	4.08573e-51	0
DENND1A	1.72601e-55	0.278315	0.493	0.407	4.1469e-51	0
KMT5B	6.66766e-55	0.408663	0.354	0.278	1.60197e-50	0
RCOR1	7.08352e-55	0.375416	0.39	0.313	1.70189e-50	0
SMC5	9.40316e-55	0.400209	0.391	0.314	2.2592e-50	0
SLC25A13	1.80525e-54	0.409143	0.353	0.277	4.3373e-50	0
EPB41L2	1.90639e-54	-0.529493	0.297	0.371	4.58029e-50	0
A1CF	2.23228e-54	0.441464	0.289	0.218	5.36327e-50	0
PPP6R3	2.58562e-54	0.312589	0.532	0.454	6.2122e-50	0
SRGAP1	2.7164e-54	0.3116	0.414	0.33	6.52643e-50	0
UBE3A	3.3298e-54	0.39465	0.398	0.323	8.00018e-50	0
LARP4	3.49151e-54	0.513793	0.251	0.185	8.3887e-50	0
ADTRP	3.85388e-54	0.313128	0.336	0.255	9.25933e-50	0
ASXL2	5.17819e-54	0.49083	0.282	0.213	1.24411e-49	0
AC008014.1	6.12494e-54	0.374979	0.392	0.314	1.47158e-49	0
PTPRA	6.20601e-54	0.415164	0.32	0.248	1.49106e-49	0
KALRN	7.11838e-54	0.469325	0.265	0.196	1.71026e-49	0
MARK3	1.02325e-53	0.399281	0.382	0.307	2.45847e-49	0
SETD2	1.05889e-53	0.334853	0.493	0.417	2.5441e-49	0
FAM13B	1.2559e-53	0.48689	0.265	0.197	3.01742e-49	0
KIF13B	2.52408e-53	0.132829	0.548	0.454	6.06436e-49	0
FAR2	4.49357e-53	0.318737	0.429	0.351	1.07963e-48	0
DYRK1A	5.26973e-53	0.329449	0.472	0.393	1.26611e-48	0
ATAD2B	8.50931e-53	0.348101	0.415	0.337	2.04445e-48	0
DIP2A	2.05403e-52	0.454993	0.284	0.216	4.93501e-48	0
AC013394.1	2.51734e-52	0.439157	0.279	0.21	6.04817e-48	0
ARHGAP12	2.54307e-52	0.369847	0.36	0.285	6.10998e-48	0
CMIP	2.5769e-52	0.317383	0.499	0.42	6.19127e-48	0
RAB1A	3.79719e-52	0.383872	0.374	0.3	9.12313e-48	0
ARHGEF28	4.55427e-52	0.38849	0.306	0.234	1.09421e-47	0
PCSK7	5.37291e-52	0.357931	0.341	0.268	1.2909e-47	0
CLEC16A	5.51576e-52	0.476537	0.271	0.204	1.32522e-47	0
TRAK1	5.76502e-52	0.329988	0.432	0.354	1.3851e-47	0
TM9SF3	8.08964e-52	0.230847	0.421	0.341	1.94362e-47	0
KATNBL1	1.56512e-51	0.514233	0.268	0.203	3.76035e-47	0
B2M	1.57819e-51	-2.16758	0.328	0.39	3.79175e-47	0
FTH1	1.61092e-51	-3.38565	0.199	0.259	3.87041e-47	0
RNF111	2.06571e-51	0.511754	0.256	0.191	4.96308e-47	0
STAU2	2.56215e-51	0.468045	0.282	0.215	6.15583e-47	0
TACC2	2.80147e-51	0.365089	0.373	0.298	6.73081e-47	0
ECHDC2	3.91264e-51	0.4679	0.263	0.197	9.4005e-47	0
CUX1	9.93181e-51	0.237446	0.678	0.609	2.38622e-46	0
RBM47	1.06926e-50	0.187373	0.639	0.557	2.56901e-46	0
STK24	1.45773e-50	-0.688599	0.289	0.35	3.50234e-46	0
FNDC3A	2.757e-50	0.351138	0.372	0.297	6.62397e-46	0
GPATCH8	3.50216e-50	0.389212	0.406	0.334	8.41428e-46	0
ZNF131	3.59749e-50	0.451212	0.269	0.203	8.64332e-46	0
HNRNPC	5.89749e-50	0.204127	0.494	0.416	1.41693e-45	0
TET3	8.92941e-50	0.486913	0.271	0.206	2.14538e-45	0
CPM	1.4671e-49	0.394241	0.282	0.214	3.52486e-45	0
MAN1A2	1.71156e-49	0.412503	0.302	0.232	4.11219e-45	0
MYO5C	1.85726e-49	0.308997	0.35	0.275	4.46225e-45	0
RAB28	2.79053e-49	0.457304	0.274	0.209	6.70452e-45	0
FBXL20	3.86946e-49	0.338321	0.349	0.276	9.29676e-45	0
SKAP2	4.53439e-49	0.399958	0.304	0.236	1.08943e-44	0
EPS15	7.31082e-49	0.437522	0.327	0.259	1.7565e-44	0
SMG6	8.76868e-49	0.406703	0.346	0.277	2.10676e-44	0
ZDHHC13	9.90683e-49	0.412233	0.275	0.208	2.38022e-44	0
FBXO11	1.05126e-48	0.382258	0.359	0.289	2.52575e-44	0
ITSN1	1.15805e-48	0.369592	0.312	0.242	2.78233e-44	0
SIDT1	1.24518e-48	0.224422	0.353	0.275	2.99167e-44	0
CAMTA1	3.48235e-48	0.408294	0.314	0.245	8.36669e-44	0
BTNL8	3.88972e-48	-0.864166	0.232	0.289	9.34545e-44	0
C11orf49	7.0886e-48	0.257593	0.359	0.283	1.70311e-43	0
HELZ	7.43029e-48	0.364745	0.372	0.301	1.7852e-43	0
TRAPPC9	1.49602e-47	0.281838	0.535	0.459	3.59433e-43	0
TBC1D32	1.76913e-47	0.454113	0.258	0.195	4.25052e-43	0
TRIM44	2.43935e-47	0.46048	0.259	0.196	5.86077e-43	0
THRB	2.44337e-47	0.215767	0.364	0.288	5.87045e-43	0
RPL13	2.96038e-47	-2.35628	0.299	0.357	7.1126e-43	0
FNIP2	3.10142e-47	0.220376	0.366	0.29	7.45148e-43	0
UGGT2	5.48462e-47	0.396699	0.306	0.238	1.31773e-42	0
ZNF609	5.55308e-47	0.343843	0.426	0.354	1.33418e-42	0
RNGTT	5.81693e-47	0.442173	0.315	0.249	1.39757e-42	0
OLA1	1.08696e-46	0.3913	0.296	0.23	2.61154e-42	0
ACYP2	2.57493e-46	0.451753	0.308	0.243	6.18652e-42	0
MARCH6	2.60798e-46	0.36373	0.343	0.274	6.26594e-42	0
AP2B1	4.40757e-46	0.37259	0.303	0.236	1.05896e-41	0
ATE1	4.99352e-46	0.404334	0.345	0.277	1.19974e-41	0
RASA2	6.02539e-46	0.37908	0.384	0.314	1.44766e-41	0
KAT6B	6.98173e-46	0.420231	0.317	0.251	1.67743e-41	0
ZNF33A	7.07249e-46	0.408928	0.311	0.246	1.69924e-41	0
ALG13	9.39791e-46	0.434262	0.253	0.191	2.25794e-41	0
HNRNPH1	1.11066e-45	0.247354	0.412	0.338	2.66848e-41	0
RICTOR	1.525e-45	0.380095	0.31	0.244	3.66396e-41	0
ANKRD10	1.8512e-45	0.328343	0.385	0.314	4.44768e-41	0
VGLL4	1.93069e-45	0.28903	0.329	0.258	4.63867e-41	0
MTMR3	2.13769e-45	0.3903	0.353	0.286	5.13601e-41	0
AK3	3.11314e-45	0.313105	0.381	0.309	7.47964e-41	0
RAD9A	3.64629e-45	0.443905	0.257	0.196	8.76058e-41	0
ESRRA	4.06668e-45	0.389694	0.262	0.199	9.7706e-41	0
BDP1	4.65275e-45	0.283193	0.399	0.325	1.11787e-40	0
STK3	7.73979e-45	0.323105	0.414	0.343	1.85956e-40	0
TIMM23B	1.24246e-44	0.152675	0.544	0.454	2.98514e-40	0
PAXBP1	1.76227e-44	0.36334	0.287	0.221	4.23402e-40	0
NEMF	2.15837e-44	0.312554	0.414	0.342	5.1857e-40	0
UBE4B	2.41032e-44	0.427451	0.28	0.217	5.79102e-40	0
ARIH1	2.56271e-44	0.349088	0.401	0.332	6.15716e-40	0
GRAMD2B	3.72251e-44	0.126542	0.4	0.319	8.9437e-40	0
AKAP1	3.888e-44	0.283084	0.345	0.274	9.3413e-40	0
ZNRF3	5.6929e-44	0.160455	0.299	0.229	1.36778e-39	0
ANTXR2	6.01611e-44	0.340522	0.31	0.243	1.44543e-39	0
ATP11B	6.21873e-44	0.293474	0.399	0.326	1.49411e-39	0
UBE2K	7.32536e-44	0.336887	0.444	0.375	1.75999e-39	0
NIPBL	1.06253e-43	0.288643	0.552	0.487	2.55284e-39	0
NLK	1.71977e-43	0.4352	0.278	0.216	4.13192e-39	0
MEF2A	1.79625e-43	0.32954	0.387	0.318	4.31568e-39	0
ADD1	4.00851e-43	0.361308	0.335	0.269	9.63084e-39	0
SAT1	4.11523e-43	-0.844484	0.544	0.457	9.88726e-39	0
WDR33	4.60349e-43	0.38618	0.313	0.247	1.10604e-38	0
AGFG1	5.40213e-43	0.341852	0.327	0.26	1.29792e-38	0
MACF1	5.42508e-43	-0.415364	0.47	0.524	1.30343e-38	0
FAM120B	6.14084e-43	0.348238	0.363	0.295	1.4754e-38	0
TMEM181	1.77046e-42	0.401966	0.265	0.203	4.2537e-38	0
NUP214	2.49988e-42	0.397578	0.259	0.198	6.0062e-38	0
TCF7L2	2.98514e-42	-0.874238	0.677	0.682	7.17209e-38	0
PAK1	3.01662e-42	0.347018	0.333	0.267	7.24773e-38	0
KMT2C	3.42308e-42	0.216331	0.646	0.577	8.22428e-38	0
TAF15	4.98844e-42	0.319087	0.338	0.271	1.19852e-37	0
ZNF407	5.60462e-42	0.406618	0.357	0.294	1.34657e-37	0
CUL4A	5.63167e-42	0.419598	0.25	0.19	1.35306e-37	0
LRRK1	5.67447e-42	0.382414	0.285	0.222	1.36335e-37	0
NAA35	5.81823e-42	0.44052	0.265	0.205	1.39789e-37	0
PHYKPL	1.38796e-41	0.31855	0.313	0.247	3.33472e-37	0
CDHR5	2.03953e-41	-0.687132	0.2	0.256	4.90016e-37	0
NOS1AP	2.0671e-41	0.374024	0.267	0.206	4.96641e-37	0
CTBP2	2.75642e-41	0.264632	0.553	0.488	6.62257e-37	0
SCFD1	2.92183e-41	0.365129	0.299	0.236	7.01999e-37	0
MAPKAP1	4.26483e-41	0.396661	0.313	0.252	1.02467e-36	0
TMSB4X	1.03515e-40	-2.25284	0.267	0.322	2.48704e-36	0
SMARCA2	1.21438e-40	0.417241	0.261	0.202	2.91768e-36	0
CNOT4	2.0686e-40	0.369492	0.319	0.256	4.97003e-36	0
MAP2K4	2.10955e-40	0.3797	0.294	0.232	5.06841e-36	0
EXOC1	3.20945e-40	0.328477	0.336	0.271	7.71103e-36	0
ANKRD36	3.83207e-40	0.321835	0.257	0.196	9.20693e-36	0
AP3B1	4.29579e-40	0.284851	0.453	0.386	1.03211e-35	0
RYK	4.64649e-40	0.41284	0.25	0.192	1.11637e-35	0
GLG1	6.0707e-40	0.31132	0.387	0.321	1.45855e-35	0
CD2AP	6.77255e-40	0.199144	0.591	0.52	1.62717e-35	0
WWOX	6.84092e-40	0.331457	0.381	0.316	1.6436e-35	0
FUBP1	1.19181e-39	0.385058	0.252	0.194	2.86345e-35	0
TNRC18	2.82878e-39	0.308292	0.409	0.343	6.79643e-35	0
NDUFA10	3.23569e-39	0.298722	0.253	0.194	7.77407e-35	0
MSI2	3.39477e-39	0.233908	0.462	0.393	8.15628e-35	0
ARHGAP26	3.84954e-39	0.114158	0.717	0.645	9.24891e-35	0
SENP5	4.31626e-39	0.349296	0.331	0.269	1.03703e-34	0
MICU1	4.70418e-39	0.357763	0.33	0.267	1.13023e-34	0
ETFA	7.73852e-39	0.369292	0.29	0.23	1.85926e-34	0
NCOA6	8.76959e-39	0.355075	0.321	0.258	2.10698e-34	0
NSMCE2	1.0798e-38	0.319229	0.424	0.359	2.59434e-34	0
MIER1	1.41549e-38	0.335753	0.313	0.25	3.40085e-34	0
BTBD7	1.56005e-38	0.381192	0.323	0.262	3.74817e-34	0
PELI1	1.72626e-38	0.332068	0.339	0.277	4.14751e-34	0
SSBP3	1.86607e-38	0.323814	0.357	0.293	4.48341e-34	0
MBOAT2	2.49361e-38	-0.818431	0.256	0.307	5.99115e-34	0
TPT1	4.15811e-38	-2.6095	0.21	0.26	9.99028e-34	0
ATP8A1	4.69903e-38	0.126759	0.468	0.391	1.12899e-33	0
ACO2	7.33745e-38	0.370471	0.25	0.193	1.7629e-33	0
MYH14	1.02135e-37	-0.671546	0.506	0.535	2.45388e-33	0
MDM4	1.14062e-37	0.338452	0.311	0.25	2.74045e-33	0
MAP4K5	1.40644e-37	0.434598	0.26	0.204	3.37912e-33	0
VKORC1L1	1.52553e-37	0.411917	0.265	0.209	3.66523e-33	0
ARHGEF7	2.19252e-37	0.328482	0.341	0.279	5.26775e-33	0
PPHLN1	2.80532e-37	0.392564	0.258	0.202	6.74006e-33	0
CLCN3	3.0915e-37	0.36913	0.305	0.246	7.42763e-33	0
FGGY	3.85772e-37	0.211349	0.384	0.314	9.26855e-33	0
NPAS2	4.64041e-37	0.263964	0.342	0.279	1.1149e-32	0
TAOK3	5.59922e-37	0.209749	0.54	0.473	1.34527e-32	0
RAC1	1.05553e-36	-0.884303	0.292	0.346	2.53601e-32	0
SECISBP2	1.08776e-36	0.332066	0.294	0.235	2.61345e-32	0
FAAH2	1.41529e-36	0.267297	0.348	0.283	3.40038e-32	0
PPARA	1.72728e-36	0.264414	0.425	0.359	4.14997e-32	0
BCAS3	1.99936e-36	0.287959	0.468	0.405	4.80366e-32	0
UBR5	2.39036e-36	0.310484	0.432	0.368	5.74309e-32	0
RNPC3	2.62379e-36	0.367878	0.281	0.223	6.30392e-32	0
NFKB1	3.59056e-36	0.372751	0.259	0.203	8.62668e-32	0
APPBP2	4.73091e-36	0.418215	0.252	0.197	1.13665e-31	0
TRRAP	5.67613e-36	0.396112	0.255	0.2	1.36375e-31	0
TRAPPC8	5.91799e-36	0.387366	0.258	0.202	1.42186e-31	0
SEC31A	6.32699e-36	0.319284	0.339	0.277	1.52012e-31	0
RAP1A	7.33696e-36	0.369051	0.282	0.225	1.76278e-31	0
ZNF518A	8.34938e-36	0.274334	0.423	0.359	2.00602e-31	0
LINC00486	8.57884e-36	0.390166	0.26	0.205	2.06115e-31	0
MARCH3	9.25351e-36	0.174914	0.427	0.358	2.22325e-31	0
PHACTR2	1.09156e-35	0.210579	0.49	0.422	2.62259e-31	0
CLASP1	1.61284e-35	0.344319	0.338	0.279	3.87501e-31	0
MT-CYB	2.27907e-35	-2.46698	0.22	0.268	5.47569e-31	0
GTF2I	3.50422e-35	0.207018	0.392	0.326	8.41923e-31	0
DTX2	3.6041e-35	0.330288	0.306	0.247	8.65922e-31	0
FAM214A	4.31223e-35	0.299685	0.275	0.217	1.03606e-30	0
PPP4R3B	5.25344e-35	0.381012	0.253	0.199	1.26219e-30	0
KIF1B	6.68635e-35	0.277605	0.359	0.296	1.60646e-30	0
RAB3GAP1	7.09835e-35	0.351436	0.328	0.269	1.70545e-30	0
RC3H1	7.22687e-35	0.311617	0.361	0.3	1.73633e-30	0
GCC2	8.38372e-35	-0.420197	0.431	0.482	2.01427e-30	0
AAK1	1.05448e-34	-0.708574	0.215	0.265	2.53348e-30	0
SMG1	1.1773e-34	0.255024	0.511	0.452	2.82858e-30	0
TET2	1.47665e-34	0.3242	0.363	0.303	3.54779e-30	0
EP300	1.52359e-34	0.321801	0.33	0.27	3.66058e-30	0
EHMT1	1.55103e-34	0.264977	0.465	0.402	3.7265e-30	0
MT-CO2	1.62877e-34	-1.98177	0.548	0.589	3.91327e-30	0
ARHGAP21	2.25256e-34	0.228936	0.432	0.368	5.412e-30	0
CCDC14	3.59615e-34	0.219674	0.443	0.376	8.64012e-30	0
UVRAG	3.60626e-34	0.380676	0.273	0.218	8.6644e-30	0
NF1	5.03163e-34	0.224889	0.512	0.451	1.2089e-29	0
CHD2	1.23178e-33	0.310257	0.397	0.338	2.95948e-29	0
CFAP44	1.54656e-33	0.321024	0.301	0.243	3.71578e-29	0
KIAA1522	2.62149e-33	0.354682	0.277	0.222	6.29838e-29	0
ATF6	4.91383e-33	0.377877	0.256	0.203	1.1806e-28	0
HUWE1	6.12672e-33	0.365689	0.287	0.233	1.472e-28	0
CCAR1	7.53472e-33	0.248071	0.34	0.279	1.81029e-28	0
ERICH1	7.93789e-33	0.329225	0.252	0.198	1.90716e-28	0
EPC1	8.36378e-33	0.294167	0.368	0.308	2.00948e-28	0
STT3B	1.06328e-32	0.304415	0.29	0.234	2.55463e-28	0
SNX13	1.33493e-32	0.278213	0.34	0.281	3.20731e-28	0
CLTC	1.50202e-32	0.255042	0.351	0.293	3.60875e-28	0
COL4A3BP	1.90081e-32	0.379754	0.297	0.243	4.56689e-28	0
MARCH7	1.90289e-32	0.365057	0.279	0.226	4.57188e-28	0
RAD51B	2.5652e-32	0.227825	0.421	0.358	6.16316e-28	0
GALNT1	4.23674e-32	0.305745	0.292	0.236	1.01792e-27	0
TNS3	4.31261e-32	0.199878	0.441	0.374	1.03615e-27	0
CNOT1	1.04207e-31	0.295618	0.367	0.309	2.50367e-27	0
VOPP1	1.23713e-31	0.29753	0.305	0.249	2.97234e-27	0
SLTM	1.35787e-31	0.231588	0.411	0.35	3.26243e-27	0
DHRSX	1.86654e-31	0.283226	0.404	0.345	4.48454e-27	0
UBN2	2.27514e-31	0.345449	0.255	0.203	5.46625e-27	0
CREBBP	2.32611e-31	0.30655	0.345	0.288	5.58871e-27	0
TNPO3	2.47892e-31	0.389014	0.251	0.201	5.95584e-27	0
BTAF1	2.87969e-31	0.351492	0.259	0.207	6.91875e-27	0
AFTPH	4.43756e-31	0.354727	0.287	0.233	1.06617e-26	0
DDX5	5.23502e-31	-0.808174	0.274	0.323	1.25777e-26	0
TMCC1	5.97666e-31	0.30959	0.359	0.304	1.43595e-26	0
KIAA0319L	6.08878e-31	0.294351	0.325	0.269	1.46289e-26	0
SRSF11	1.00231e-30	0.158826	0.48	0.415	2.40815e-26	0
ERGIC1	1.01039e-30	0.284425	0.285	0.23	2.42756e-26	0
FBXW7	1.08369e-30	0.271912	0.412	0.353	2.60367e-26	0
ACTN4	1.19594e-30	-0.42608	0.536	0.57	2.87337e-26	0
TANK	1.73498e-30	0.330856	0.266	0.214	4.16847e-26	0
SMARCC1	2.15185e-30	0.200144	0.388	0.327	5.17004e-26	0
NRDC	2.15542e-30	0.335683	0.276	0.225	5.17861e-26	0
PROM1	2.85117e-30	0.281523	0.255	0.202	6.85021e-26	0
MT-ND1	2.95664e-30	-2.65502	0.217	0.259	7.10363e-26	0
SP3	4.01851e-30	0.350431	0.279	0.227	9.65486e-26	0
ATF7IP	5.3808e-30	0.338303	0.262	0.211	1.29279e-25	0
UBR2	6.08434e-30	0.232783	0.403	0.342	1.46182e-25	0
LLGL2	7.29016e-30	0.121616	0.629	0.564	1.75153e-25	0
SH3KBP1	8.17232e-30	0.283925	0.277	0.223	1.96348e-25	0
SCAF11	1.81182e-29	0.218335	0.437	0.379	4.35308e-25	0
TAOK1	3.55865e-29	0.256167	0.379	0.323	8.55002e-25	0
TRA2A	5.18565e-29	0.220192	0.426	0.367	1.2459e-24	0
TUT7	1.159e-28	0.302503	0.272	0.221	2.78462e-24	0
RPS6KA5	2.62485e-28	0.14707	0.346	0.287	6.30646e-24	0
TRIM33	3.24021e-28	0.333463	0.287	0.236	7.78492e-24	0
HSD11B2	3.24446e-28	0.164964	0.275	0.219	7.79515e-24	0
RBPJ	4.61664e-28	0.270105	0.274	0.223	1.10919e-23	0
ZNF292	5.1765e-28	0.160472	0.506	0.446	1.2437e-23	0
VMP1	6.77868e-28	0.175352	0.631	0.58	1.62865e-23	0
GGNBP2	1.02732e-27	0.245045	0.364	0.308	2.46824e-23	0
CSNK1G3	1.07613e-27	0.274411	0.299	0.247	2.58551e-23	0
RASAL2	1.13567e-27	0.167388	0.396	0.336	2.72856e-23	0
SPATS2L	1.54536e-27	-0.655806	0.33	0.371	3.71287e-23	0
ERCC6L2	1.84641e-27	0.329751	0.262	0.214	4.43618e-23	0
IQGAP1	1.93968e-27	0.160651	0.478	0.419	4.66028e-23	0
LINC00511	3.07526e-27	-0.414861	0.57	0.598	7.38863e-23	0
VPS13C	3.29086e-27	0.191334	0.435	0.375	7.90661e-23	0
SPRED1	3.95266e-27	0.270583	0.271	0.221	9.49666e-23	0
DAAM1	6.25472e-27	0.274528	0.31	0.258	1.50276e-22	0
CDC42BPB	7.07824e-27	0.284689	0.289	0.238	1.70062e-22	0
PPFIA1	8.18376e-27	0.295925	0.312	0.262	1.96623e-22	0
TNPO1	8.24766e-27	0.328854	0.259	0.211	1.98158e-22	0
MICAL3	8.86943e-27	0.128479	0.437	0.377	2.13097e-22	0
USP33	1.90401e-26	0.294445	0.313	0.263	4.57457e-22	0
CNOT2	1.92541e-26	0.278011	0.352	0.3	4.62599e-22	0
ABHD17C	2.06252e-26	-0.550597	0.258	0.303	4.95542e-22	0
BMP2K	3.28524e-26	0.265661	0.311	0.26	7.89313e-22	0
EPB41L4B	3.99141e-26	0.236482	0.297	0.245	9.58976e-22	0
TCF20	4.49056e-26	0.274233	0.308	0.257	1.0789e-21	0
EEF1A1	6.76969e-26	-2.49845	0.23	0.266	1.62649e-21	0
TMEM87B	7.76531e-26	0.29387	0.269	0.221	1.86569e-21	0
WAPL	7.79025e-26	0.2865	0.286	0.237	1.87169e-21	0
ARPC2	9.32716e-26	-0.787199	0.245	0.29	2.24094e-21	0
PKN2	1.97947e-25	0.181901	0.527	0.472	4.75588e-21	0
MUC13	2.12945e-25	-0.656298	0.336	0.377	5.11622e-21	0
AMBRA1	2.44622e-25	0.188619	0.401	0.344	5.87728e-21	0
CTNNB1	2.60408e-25	-0.488055	0.3	0.344	6.25655e-21	0
TMC4	2.78133e-25	0.247942	0.317	0.266	6.68243e-21	0
SMURF1	3.45497e-25	0.192657	0.429	0.372	8.30092e-21	0
RSBN1L	4.38665e-25	0.257682	0.257	0.21	1.05394e-20	0
PCLO	5.90604e-25	0.299037	0.284	0.237	1.41899e-20	0
CSNK2A1	6.8557e-25	0.258217	0.27	0.223	1.64715e-20	0
ETS2	7.69143e-25	-0.575519	0.301	0.344	1.84794e-20	0
NAP1L4	8.85778e-25	0.259358	0.25	0.202	2.12817e-20	0
SEC63	1.32134e-24	0.231444	0.276	0.227	3.17466e-20	0
SOS2	1.35346e-24	0.174058	0.398	0.342	3.25182e-20	0
LRRC1	1.95782e-24	-0.709015	0.239	0.276	4.70386e-20	0
RETREG1	2.06191e-24	0.31011	0.294	0.247	4.95394e-20	0
MT-ATP6	2.85678e-24	-2.5455	0.29	0.326	6.8637e-20	0
PLPP1	6.00115e-24	-0.877655	0.251	0.286	1.44184e-19	0
SEPT2	6.79256e-24	0.142331	0.284	0.234	1.63198e-19	0
TRAF3	7.22556e-24	0.322057	0.265	0.219	1.73601e-19	0
USO1	1.08551e-23	0.271232	0.265	0.219	2.60804e-19	0
KIDINS220	1.18384e-23	0.259188	0.308	0.259	2.84429e-19	0
AC016831.7	1.21367e-23	0.232144	0.271	0.223	2.91597e-19	0
RNF213	1.36016e-23	-0.497237	0.305	0.346	3.26792e-19	0
LSM14A	1.49234e-23	0.298615	0.29	0.243	3.5855e-19	0
NKTR	2.13324e-23	0.13159	0.52	0.466	5.12533e-19	0
MT-ND2	2.71291e-23	-2.3815	0.273	0.309	6.51803e-19	0
BMPR2	3.15073e-23	0.234615	0.384	0.332	7.56995e-19	0
PPP4R3A	6.56859e-23	0.257846	0.293	0.246	1.57817e-18	0
PAPOLA	6.78608e-23	0.128897	0.293	0.245	1.63042e-18	0
MT-CO3	6.81751e-23	-2.20434	0.537	0.559	1.63798e-18	0
CCNL1	7.39351e-23	-0.493634	0.301	0.342	1.77637e-18	0
PPP1R12A	8.21886e-23	0.225405	0.391	0.341	1.97466e-18	0
NFAT5	1.2833e-22	0.15438	0.517	0.463	3.08325e-18	0
GOLGA4	1.44896e-22	0.112427	0.678	0.634	3.48128e-18	0
SPTLC2	1.90498e-22	0.20655	0.267	0.221	4.57691e-18	0
UBE2H	1.98435e-22	0.177699	0.372	0.32	4.7676e-18	0
POF1B	2.08453e-22	0.121993	0.663	0.607	5.00828e-18	0
LUC7L	2.26945e-22	0.262939	0.285	0.239	5.45258e-18	0
SLMAP	3.57329e-22	0.220435	0.398	0.349	8.58519e-18	0
ALPK1	5.50941e-22	0.255453	0.299	0.253	1.32369e-17	0
DOPEY2	6.21171e-22	0.151425	0.342	0.289	1.49242e-17	0
ROCK1	6.37337e-22	0.160206	0.328	0.278	1.53127e-17	0
FNBP4	6.59659e-22	0.214424	0.351	0.303	1.5849e-17	0
SP100	7.76179e-22	-0.428943	0.234	0.275	1.86485e-17	0
DNM2	7.9728e-22	0.107697	0.608	0.551	1.91555e-17	0
TRIP11	8.75965e-22	0.201568	0.325	0.277	2.10459e-17	0
WSB1	9.02781e-22	-0.444229	0.336	0.374	2.16902e-17	0
RBM5	1.06391e-21	0.239819	0.334	0.287	2.55614e-17	0
USP8	1.09134e-21	0.232541	0.348	0.3	2.62206e-17	0
CCDC91	1.13878e-21	0.232758	0.382	0.334	2.73602e-17	0
MTRNR2L8	1.17143e-21	-0.856849	0.26	0.301	2.81448e-17	0
ASXL1	1.87692e-21	0.289504	0.255	0.213	4.50948e-17	0
SRSF4	1.92124e-21	0.220689	0.414	0.366	4.61596e-17	0
LRP6	2.03379e-21	0.277615	0.255	0.211	4.88637e-17	0
GNB1	2.29666e-21	0.192338	0.408	0.358	5.51796e-17	0
EPC2	2.44739e-21	0.306811	0.256	0.214	5.88011e-17	0
ITSN2	2.93933e-21	0.247937	0.315	0.269	7.06204e-17	0
RSRP1	3.59367e-21	0.173547	0.386	0.337	8.63416e-17	0
NUP98	3.77644e-21	0.280681	0.266	0.223	9.07326e-17	0
SPPL2A	4.76586e-21	0.254302	0.297	0.253	1.14505e-16	0
PCM1	4.94124e-21	0.143662	0.402	0.347	1.18718e-16	0
STRN3	6.39746e-21	0.213706	0.358	0.311	1.53705e-16	0
ZFAND6	6.98866e-21	0.230218	0.348	0.301	1.67909e-16	0
PBRM1	7.63995e-21	0.217432	0.353	0.306	1.83557e-16	0
DNMBP	7.65234e-21	0.25396	0.292	0.248	1.83855e-16	0
GPX2	7.83459e-21	-1.04148	0.254	0.292	1.88234e-16	0
RAB3GAP2	8.41277e-21	0.294501	0.25	0.208	2.02125e-16	0
DDX17	8.75055e-21	0.140801	0.581	0.534	2.10241e-16	0
TTLL5	1.41765e-20	0.276429	0.263	0.221	3.40604e-16	0
SYTL2	1.46719e-20	-0.623036	0.578	0.58	3.52507e-16	0
ABCD3	2.23627e-20	0.230529	0.297	0.252	5.37285e-16	0
POGZ	2.51225e-20	0.265051	0.304	0.26	6.03592e-16	0
DUSP16	4.19445e-20	0.213445	0.282	0.238	1.00776e-15	0
BICDL2	4.22169e-20	0.225536	0.274	0.23	1.0143e-15	0
JMJD1C	6.50716e-20	0.146396	0.632	0.585	1.56341e-15	0
ELF2	7.50133e-20	0.169137	0.388	0.337	1.80227e-15	0
SSFA2	1.06899e-19	-0.521374	0.291	0.326	2.56835e-15	0
WASL	1.43491e-19	0.185525	0.309	0.264	3.44752e-15	0
UBL3	1.4585e-19	0.230146	0.297	0.254	3.5042e-15	0
TMPRSS4	1.57879e-19	0.161429	0.354	0.307	3.7932e-15	0
ANKS1A	1.67343e-19	0.2193	0.323	0.279	4.02057e-15	0
VDR	1.74228e-19	0.142331	0.277	0.232	4.186e-15	0
ABHD3	1.80052e-19	-0.656753	0.292	0.325	4.32593e-15	0
PLCL2	2.20471e-19	0.190435	0.258	0.215	5.29703e-15	0
PDS5B	2.40492e-19	0.242779	0.28	0.237	5.77805e-15	0
IP6K2	2.4723e-19	0.23121	0.293	0.25	5.93995e-15	0
BCKDHB	4.58592e-19	0.11173	0.348	0.3	1.10181e-14	0
HNRNPA2B1	5.75603e-19	-0.869956	0.338	0.371	1.38294e-14	0
SEPT7	5.88573e-19	0.120153	0.258	0.216	1.41411e-14	0
ANXA2	5.93451e-19	-0.941635	0.315	0.346	1.42582e-14	0
JAK1	6.29754e-19	-0.432348	0.261	0.299	1.51305e-14	0
MAPK14	6.41425e-19	0.219994	0.333	0.288	1.54109e-14	0
GATAD2A	6.57216e-19	0.247064	0.307	0.264	1.57903e-14	0
NSRP1	7.93291e-19	0.210633	0.319	0.277	1.90596e-14	0
STRN	8.94995e-19	0.227366	0.336	0.293	2.15032e-14	0
UPF2	1.11377e-18	0.17276	0.384	0.337	2.67593e-14	0
MAPK8	1.12232e-18	0.236771	0.335	0.292	2.69649e-14	0
GATAD2B	1.97488e-18	0.259497	0.325	0.284	4.74484e-14	0
WAC	2.06308e-18	0.172844	0.443	0.397	4.95675e-14	0
PCMTD1	2.45393e-18	0.228498	0.266	0.225	5.89582e-14	0
PSEN1	3.32304e-18	0.182434	0.361	0.315	7.98395e-14	0
PRRC2B	3.66271e-18	0.210926	0.297	0.253	8.80003e-14	0
PPM1B	4.72757e-18	0.239364	0.302	0.261	1.13584e-13	0
ZFC3H1	5.43285e-18	0.173338	0.382	0.337	1.3053e-13	0
NCKAP1	8.08544e-18	0.207779	0.262	0.222	1.94261e-13	0
ACAP2	1.90056e-17	0.159996	0.375	0.328	4.56628e-13	0
DNAH14	3.36048e-17	0.189028	0.269	0.228	8.0739e-13	0
RSF1	3.36154e-17	0.214012	0.361	0.32	8.07643e-13	0
HIPK2	3.36311e-17	0.182762	0.273	0.231	8.08021e-13	0
ATP2A3	3.46012e-17	0.114803	0.27	0.227	8.31328e-13	0
LIMS1	5.03649e-17	0.159899	0.251	0.213	1.21007e-12	0
FBXW11	5.33431e-17	0.225973	0.294	0.253	1.28162e-12	0
UACA	5.34304e-17	-0.39128	0.276	0.311	1.28372e-12	0
ARHGEF12	6.16866e-17	0.172346	0.383	0.339	1.48208e-12	0
MT-ND3	7.06955e-17	-2.07276	0.332	0.358	1.69853e-12	0
R3HCC1L	9.09253e-17	0.214284	0.267	0.227	2.18457e-12	0
FOXJ3	9.36848e-17	0.168877	0.372	0.328	2.25087e-12	0
ERP44	9.58421e-17	0.191561	0.259	0.219	2.3027e-12	0
HIVEP1	1.38553e-16	0.224762	0.284	0.245	3.32887e-12	0
RASSF6	1.60267e-16	-0.480293	0.244	0.277	3.85057e-12	0
SPAG9	2.04727e-16	-0.505915	0.329	0.357	4.91877e-12	0
ZNF207	2.13601e-16	0.116103	0.332	0.289	5.13199e-12	0
SPIRE2	2.37578e-16	0.210876	0.277	0.238	5.70805e-12	0
MAP3K2	3.1216e-16	0.18324	0.275	0.234	7.49995e-12	0
ADAM10	3.60856e-16	0.194403	0.333	0.293	8.66993e-12	0
USP9X	4.15558e-16	0.169319	0.345	0.303	9.98419e-12	0
NEBL	4.23325e-16	-0.354452	0.283	0.319	1.01708e-11	0
RAB11FIP1	5.94866e-16	-0.450314	0.334	0.365	1.42923e-11	0
NPEPPS	6.44765e-16	0.125769	0.443	0.397	1.54911e-11	0
FAM49B	6.53772e-16	0.208751	0.321	0.282	1.57075e-11	0
N4BP2L2	6.59868e-16	0.106733	0.469	0.422	1.5854e-11	0
COBL	1.05151e-15	-0.481794	0.346	0.372	2.52635e-11	0
ANKRD36C	1.07801e-15	-0.168711	0.323	0.273	2.59004e-11	0
RAB6A	2.53351e-15	0.197401	0.289	0.251	6.08702e-11	0
XPO1	2.56816e-15	0.144892	0.316	0.275	6.17025e-11	0
MT-ND4	3.38164e-15	-2.44584	0.316	0.338	8.12473e-11	0
PRDM2	4.37284e-15	0.238293	0.25	0.215	1.05062e-10	0
ARHGEF11	4.49877e-15	0.213793	0.268	0.23	1.08088e-10	0
VPS53	4.81045e-15	0.18372	0.318	0.279	1.15576e-10	0
LHFPL2	5.35603e-15	-0.455061	0.251	0.282	1.28684e-10	0
MKL1	5.78505e-15	0.20346	0.32	0.282	1.38992e-10	0
CKB	7.48121e-15	-0.727558	0.396	0.419	1.79744e-10	0
SMIM14	8.72477e-15	0.166105	0.304	0.264	2.09621e-10	0
MAP4K3	1.41629e-14	0.206426	0.296	0.258	3.40278e-10	0
SUZ12	2.49274e-14	0.135806	0.254	0.217	5.98905e-10	0
PICALM	4.51327e-14	0.127149	0.382	0.341	1.08436e-09	0
SREK1	6.74418e-14	0.15705	0.313	0.276	1.62036e-09	0
CFDP1	7.2699e-14	0.15396	0.278	0.242	1.74667e-09	0
CD44	8.41984e-14	-0.743588	0.246	0.274	2.02295e-09	0
PTPN3	1.36821e-13	0.2088	0.253	0.219	3.28726e-09	0
CUL3	1.72033e-13	0.19192	0.351	0.314	4.13326e-09	0
DHFR	2.05268e-13	-0.243218	0.237	0.27	4.93176e-09	0
TCF25	2.73231e-13	0.104321	0.416	0.377	6.56465e-09	0
PSME4	4.6678e-13	0.231652	0.253	0.221	1.12149e-08	0
KDM2A	5.87213e-13	0.164648	0.452	0.415	1.41084e-08	0
SHROOM3	6.06198e-13	-0.184821	0.627	0.563	1.45645e-08	0
FAM193A	6.23435e-13	0.213993	0.263	0.23	1.49787e-08	0
GSPT1	6.82389e-13	0.105123	0.261	0.226	1.63951e-08	0
MTDH	7.89404e-13	-0.173131	0.286	0.247	1.89662e-08	0
ANKH	2.38942e-12	0.11296	0.334	0.296	5.74083e-08	0
RTN4	3.11706e-12	-0.471279	0.293	0.32	7.48905e-08	0
PIK3C2A	3.3287e-12	0.188224	0.266	0.233	7.99753e-08	0
ATP1B1	3.94785e-12	-0.421328	0.382	0.405	9.48509e-08	0
PIP5K1B	4.48004e-12	-0.162841	0.586	0.518	1.07637e-07	0
REV1	4.67868e-12	0.177051	0.315	0.281	1.1241e-07	0
HMGB1	4.90765e-12	-1.53305	0.257	0.277	1.17911e-07	0
CDC42EP5	5.66421e-12	-0.188639	0.25	0.214	1.36088e-07	0
EWSR1	8.78517e-12	0.152482	0.255	0.224	2.11073e-07	0
YTHDC1	1.40675e-11	0.144434	0.27	0.237	3.37985e-07	0
HERC4	1.41526e-11	-0.171906	0.473	0.426	3.40029e-07	0
PRR5L	1.77815e-11	-0.115563	0.359	0.311	4.27219e-07	0
XRN1	2.05546e-11	-0.334635	0.318	0.342	4.93845e-07	0
CEP350	2.21356e-11	0.160529	0.35	0.316	5.3183e-07	0
LIPH	3.62106e-11	-0.525574	0.273	0.295	8.69996e-07	0
DHX15	4.34878e-11	0.158154	0.306	0.273	1.04484e-06	0
DHX32	5.75675e-11	0.138184	0.306	0.272	1.38312e-06	0
KAT6A	7.87855e-11	0.16764	0.327	0.296	1.8929e-06	0
GPBP1	8.48087e-11	0.106038	0.448	0.411	2.03761e-06	0
MT-CO1	1.59716e-10	-2.00672	0.686	0.687	3.83734e-06	0
CXADR	1.84407e-10	-0.396936	0.242	0.267	4.43056e-06	0
ZMYND8	2.75436e-10	-0.260163	0.411	0.434	6.61762e-06	0
WDR60	3.10334e-10	0.149827	0.313	0.281	7.45607e-06	0
SPIN1	3.55263e-10	0.181396	0.258	0.229	8.53554e-06	0
TRPC4AP	5.75755e-10	0.151655	0.275	0.244	1.38331e-05	0
CLIP2	8.04218e-10	-0.31606	0.277	0.301	1.93221e-05	0
NEK7	1.27504e-09	0.148021	0.298	0.268	3.0634e-05	0
PLS1	1.27851e-09	-0.506779	0.458	0.464	3.07175e-05	0
LINGO1	1.31358e-09	0.163554	0.356	0.326	3.15602e-05	0
SMCHD1	1.36408e-09	-0.354796	0.422	0.437	3.27734e-05	0
B4GALT5	1.86678e-09	-0.347851	0.26	0.283	4.48512e-05	0
WNK1	1.87817e-09	0.135847	0.306	0.275	4.51249e-05	0
KIAA0232	1.98394e-09	-0.411475	0.379	0.397	4.76661e-05	0
MET	2.0601e-09	-0.424996	0.236	0.259	4.9496e-05	0
PHGR1	2.56381e-09	-1.24406	0.364	0.377	6.15981e-05	0
CTNND1	2.63199e-09	-0.270864	0.365	0.386	6.32361e-05	0
DAPK2	3.28541e-09	-0.275509	0.477	0.487	7.89353e-05	0
AFDN	3.67535e-09	0.112888	0.524	0.494	8.83041e-05	0
VPS37B	6.3858e-09	0.115852	0.285	0.256	0.000153425	0
RHPN2	6.7707e-09	-0.521537	0.319	0.335	0.000162673	0
MUC12	1.26861e-08	-0.349616	0.376	0.394	0.000304796	0
H2AFY	1.71077e-08	-0.418042	0.268	0.29	0.00041103	0
CFLAR	1.81403e-08	-0.320152	0.325	0.345	0.00043584	0
DACH1	1.84912e-08	-0.50524	0.264	0.284	0.000444269	0
ERBIN	3.08515e-08	-0.494903	0.423	0.43	0.000741238	0
BAZ1A	3.50562e-08	-0.206897	0.303	0.328	0.000842261	0
USH1C	4.0354e-08	0.117145	0.257	0.23	0.000969545	0
ARHGEF2	1.094e-07	0.124172	0.253	0.227	0.00262846	0
NSD2	2.32993e-07	-0.286565	0.319	0.336	0.0055979	0
YWHAZ	2.70687e-07	-0.581317	0.389	0.401	0.00650352	0
CAB39	3.13394e-07	-0.303651	0.334	0.351	0.0075296	0
ARID4A	3.81968e-07	0.12303	0.254	0.23	0.00917715	0
TSPAN8	6.27099e-07	-0.576055	0.424	0.384	0.0150667	0
RAPGEF1	6.4594e-07	0.109626	0.253	0.229	0.0155193	0
KIAA1211	7.32422e-07	-0.296627	0.261	0.28	0.0175972	0
FP236383.1	8.59623e-07	-0.11945	0.609	0.552	0.0206533	0
SMG7	8.87064e-07	0.104908	0.267	0.242	0.0213126	0
STAG2	9.56461e-07	0.124513	0.282	0.259	0.0229799	0
MYO1E	1.18877e-06	-0.268758	0.693	0.639	0.0285614	0
CDH1	1.28663e-06	-0.278771	0.43	0.441	0.0309125	0
SNX9	1.34248e-06	-0.408651	0.278	0.295	0.0322543	0
SLK	1.66626e-06	-0.209749	0.256	0.277	0.0400336	0
EIF3A	2.61267e-06	-0.13864	0.345	0.315	0.062772	0
FAM13A	5.86878e-06	-0.115132	0.397	0.364	0.141003	0
MICAL2	5.90964e-06	-0.564513	0.358	0.358	0.141985	0
ABCA5	8.35105e-06	-0.334798	0.338	0.345	0.200642	0
INPP4B	9.05001e-06	-0.371453	0.322	0.334	0.217436	0
TOP1	9.11463e-06	-0.316783	0.29	0.307	0.218988	0
SFPQ	1.13223e-05	-0.106711	0.344	0.315	0.27203	0
EPCAM	1.44564e-05	-0.420334	0.944	0.906	0.347329	0
SLC12A2	3.98448e-05	-0.454258	0.518	0.506	0.957312	0
ROCK2	4.47815e-05	-0.160267	0.484	0.498	1	0
TXNIP	5.19354e-05	-0.562814	0.325	0.334	1	0
FOXO3	6.80354e-05	-0.504411	0.336	0.344	1	0
TSPAN3	9.84968e-05	-0.334831	0.278	0.289	1	0
PLEKHA7	0.000108069	-0.336957	0.451	0.448	1	0
CAPZB	0.000136733	-0.204745	0.31	0.324	1	0
HDLBP	0.000143998	-0.116258	0.278	0.255	1	0
SPTBN1	0.000175158	-0.125433	0.459	0.429	1	0
SLC25A24	0.000220569	-0.185571	0.292	0.306	1	0
PAG1	0.000227547	-0.303263	0.295	0.264	1	0
FLNB	0.000231187	-0.266095	0.531	0.485	1	0
TMPRSS2	0.000258742	-0.511023	0.419	0.413	1	0
GSE1	0.000263499	-0.255186	0.294	0.305	1	0
GON4L	0.000271068	0.107829	0.263	0.246	1	0
ETNK1	0.000320103	-0.664786	0.351	0.357	1	0
RALGPS2	0.000449033	-0.342067	0.36	0.368	1	0
SLC44A4	0.000486883	-0.103001	0.261	0.24	1	0
KIF5B	0.000516686	-0.159722	0.35	0.327	1	0
DSP	0.000645582	-0.373472	0.362	0.368	1	0
RNF43	0.000649407	-0.131978	0.511	0.476	1	0
DYNC1H1	0.000669585	-0.170314	0.261	0.275	1	0
BACE2	0.0010844	-0.398326	0.264	0.273	1	0
MYH9	0.00136681	-0.189325	0.368	0.379	1	0
UGP2	0.00142477	-0.447421	0.313	0.316	1	0
SH3PXD2A	0.00203266	-0.24215	0.403	0.407	1	0
UBXN4	0.00220376	-0.293854	0.286	0.296	1	0
HNRNPU	0.00224955	-0.187456	0.389	0.366	1	0
PRUNE2	0.0035805	-0.306258	0.249	0.256	1	0
SRRM1	0.00575336	-0.244849	0.3	0.307	1	0
NT5C2	0.00597847	-0.358237	0.412	0.408	1	0
PCBP2	0.00618438	-0.188148	0.303	0.284	1	0
RRBP1	0.00909136	-0.323028	0.468	0.466	1	0
KCNMA1	0	4.40934	0.85	0.099	0	1
PTPRN2	0	3.60211	0.836	0.125	0	1
MYRIP	0	3.20282	0.714	0.144	0	1
FCGBP	0	3.142	0.774	0.216	0	1
MUC2	0	2.99167	0.658	0.106	0	1
CLCA1	0	4.30843	0.609	0.095	0	1
CRACR2A	0	2.45522	0.632	0.181	0	1
HPCAL1	0	2.71483	0.593	0.157	0	1
ST6GALNAC1	0	2.91579	0.579	0.145	0	1
CAPN9	0	3.58612	0.477	0.049	0	1
PLXDC2	0	2.30927	0.65	0.233	0	1
BCAS1	0	2.1103	0.785	0.368	0	1
MLPH	0	2.14797	0.595	0.182	0	1
ANO7	0	3.65572	0.445	0.039	0	1
SLC39A11	0	2.2275	0.666	0.261	0	1
PRUNE2	0	2.01355	0.628	0.224	0	1
GALNT8	0	3.86223	0.439	0.052	0	1
KIAA1324	0	2.16302	0.555	0.169	0	1
REP15	0	3.69354	0.424	0.038	0	1
ITPR2	0	1.87127	0.707	0.323	0	1
PLCE1	0	-2.95935	0.152	0.532	0	1
HEPACAM2	0	3.69994	0.419	0.042	0	1
GNA14	0	2.63675	0.493	0.121	0	1
TOX	0	2.20803	0.629	0.263	0	1
FER1L6	0	1.95291	0.425	0.061	0	1
SYTL2	0	1.92224	0.908	0.552	0	1
ARFGEF3	0	2.20061	0.517	0.165	0	1
ADAMTSL1	0	-2.99809	0.242	0.584	0	1
SLC24A3	0	2.95117	0.413	0.073	0	1
KSR2	0	3.38589	0.387	0.058	0	1
STXBP5-AS1	0	2.95855	0.403	0.076	0	1
NEURL1	0	2.57006	0.377	0.051	0	1
TPM1	0	1.4629	0.763	0.437	0	1
PRSS3	0	-3.06655	0.076	0.398	0	1
SCNN1A	0	1.40937	0.612	0.29	0	1
SIDT1	0	1.70874	0.585	0.265	0	1
FGFR2	0	2.50721	0.425	0.108	0	1
B3GNT6	0	3.61466	0.339	0.031	0	1
NEDD4L	0	2.10546	0.86	0.554	0	1
MCF2L	0	2.25039	0.403	0.099	0	1
CBFA2T2	0	1.67752	0.689	0.385	0	1
AC005833.1	0	3.00106	0.368	0.068	0	1
GSE1	0	1.55386	0.58	0.28	0	1
CFTR	0	-2.37786	0.234	0.529	0	1
GPR39	0	-2.67099	0.081	0.376	0	1
SLC12A8	0	3.14052	0.351	0.059	0	1
PRKAG2	0	1.26942	0.586	0.296	0	1
ERN2	0	1.43681	0.564	0.275	0	1
RETNLB	0	4.00043	0.315	0.027	0	1
PCSK5	0	-2.65861	0.191	0.478	0	1
DOPEY2	0	1.5458	0.564	0.277	0	1
TACC1	0	1.43567	0.559	0.273	0	1
SLC4A7	0	2.40317	0.403	0.121	0	1
GNE	0	1.94028	0.438	0.156	0	1
SH3PXD2A	0	1.37493	0.667	0.385	0	1
CREB3L1	0	2.12899	0.382	0.107	0	1
ASPH	0	1.46685	0.597	0.33	0	1
IQCM	0	1.68106	0.539	0.273	0	1
WNK2	0	1.19757	0.614	0.348	0	1
PRKG1	0	1.17184	0.754	0.495	0	1
SLC12A2	0	1.0932	0.746	0.488	0	1
PLCB4	0	1.14462	0.752	0.494	0	1
MUC4	0	1.20269	0.697	0.442	0	1
ABLIM1	0	1.29882	0.631	0.379	0	1
XBP1	0	2.13683	0.335	0.086	0	1
ATP2A3	0	1.38981	0.464	0.216	0	1
C3orf52	0	1.83737	0.378	0.131	0	1
GALNT5	0	1.85638	0.371	0.125	0	1
MIA3	0	1.72084	0.396	0.151	0	1
ARHGAP31	0	4.04403	0.259	0.019	0	1
SLC36A4	0	2.17481	0.321	0.088	0	1
NTN4	0	2.11057	0.341	0.11	0	1
WNK4	0	1.90329	0.331	0.104	0	1
PDZRN3	0	2.00798	0.31	0.091	0	1
CCNJL	0	2.96918	0.257	0.039	0	1
AC022182.1	0	2.75384	0.268	0.051	0	1
FRMD3	0	1.53471	0.362	0.145	0	1
SEC24D	0	1.91138	0.304	0.102	0	1
RAB27A	0	1.78805	0.311	0.111	0	1
NCALD	0	1.96001	0.261	0.082	0	1
GMDS	0	1.61082	0.922	0.756	0	1
MBOAT2	5.14584e-308	1.29852	0.53	0.278	1.23634e-303	1
AKAP9	5.83913e-308	0.915177	0.83	0.654	1.40291e-303	1
KCNQ1OT1	2.54333e-305	1.87065	0.314	0.118	6.1106e-301	1
UNC13B	1.55186e-300	1.29237	0.628	0.387	3.72849e-296	1
TMEM45B	6.2806e-300	-2.15938	0.151	0.437	1.50898e-295	1
CADPS	2.06956e-298	1.81038	0.29	0.104	4.97233e-294	1
GALNT12	2.16692e-292	1.60393	0.361	0.152	5.20624e-288	1
SLC22A23	7.558e-290	1.16873	0.699	0.472	1.81588e-285	1
FAM107B	1.63359e-279	1.55403	0.317	0.123	3.92486e-275	1
PDE3B	4.63147e-278	1.10067	0.623	0.38	1.11276e-273	1
TFF3	5.57062e-277	2.46126	0.383	0.164	1.3384e-272	1
LINC01006	2.97484e-274	1.56095	0.337	0.138	7.14736e-270	1
DACH1	1.70371e-268	1.21021	0.503	0.262	4.09333e-264	1
NAALADL2	3.94826e-267	-1.73849	0.417	0.623	9.48609e-263	1
MCTP2	1.17383e-263	1.17818	0.677	0.464	2.82024e-259	1
SELENBP1	1.01989e-262	-2.28443	0.141	0.403	2.4504e-258	1
OSBPL1A	8.90692e-262	1.49108	0.369	0.165	2.13998e-257	1
ATP2C2	2.92267e-261	1.03042	0.578	0.336	7.022e-257	1
FRYL	1.43457e-260	0.931023	0.902	0.771	3.4467e-256	1
DNAJC10	3.48005e-253	1.62405	0.282	0.108	8.36116e-249	1
KCNH8	7.61979e-249	1.56385	0.274	0.102	1.83073e-244	1
IL13RA1	2.14512e-243	1.49786	0.332	0.144	5.15385e-239	1
AL139383.1	1.27872e-240	1.51563	0.326	0.14	3.07225e-236	1
SMIM14	1.86723e-237	1.24903	0.471	0.255	4.4862e-233	1
HHLA2	8.66432e-236	-2.70715	0.105	0.346	2.08169e-231	1
KAZN	2.53251e-223	0.967759	0.734	0.53	6.0846e-219	1
SORBS1	4.53707e-221	1.66522	0.311	0.136	1.09008e-216	1
ARHGEF28	1.54736e-215	1.21416	0.432	0.232	3.7177e-211	1
MAML3	2.97616e-209	0.891973	0.735	0.552	7.15053e-205	1
L1TD1	7.93576e-209	1.45146	0.275	0.113	1.90665e-204	1
FOXP1	8.12566e-208	0.820957	0.847	0.699	1.95227e-203	1
PRKCA	1.51681e-207	0.862907	0.718	0.532	3.64429e-203	1
FAM83E	3.66939e-206	1.28734	0.382	0.193	8.81607e-202	1
ODF2L	2.79974e-205	1.37698	0.397	0.209	6.72665e-201	1
PID1	1.78704e-202	-1.72408	0.215	0.441	4.29355e-198	1
MYO5C	6.16119e-199	1.06092	0.475	0.273	1.48029e-194	1
B4GALNT2	4.4999e-198	1.49085	0.252	0.101	1.08115e-193	1
ZBTB7C	7.26341e-198	1.21857	0.427	0.233	1.74511e-193	1
WIPI1	9.61627e-198	1.44378	0.274	0.116	2.3104e-193	1
FAM114A1	9.89408e-196	1.25508	0.356	0.176	2.37715e-191	1
ARHGEF38	1.56835e-195	1.11118	0.478	0.278	3.76811e-191	1
MLLT3	6.03579e-195	0.943977	0.624	0.423	1.45016e-190	1
ERGIC1	3.62425e-192	1.14822	0.414	0.226	8.70762e-188	1
AGR2	5.51875e-192	1.55531	0.376	0.194	1.32593e-187	1
DHX32	1.59364e-191	1.13928	0.455	0.264	3.82887e-187	1
TSC22D1	6.0971e-187	1.45545	0.526	0.348	1.46489e-182	1
GALNT7	1.68328e-184	0.983344	0.581	0.386	4.04426e-180	1
CADPS2	5.96047e-183	1.23774	0.431	0.245	1.43206e-178	1
GOLM1	1.07975e-182	-1.69043	0.138	0.354	2.59422e-178	1
KIAA0319L	2.36323e-182	1.07209	0.455	0.265	5.67789e-178	1
NR5A2	2.20103e-181	-1.86147	0.161	0.371	5.2882e-177	1
NPIPB15	3.70333e-177	1.33431	0.31	0.149	8.89762e-173	1
SEL1L3	2.74112e-176	1.09598	0.452	0.267	6.58583e-172	1
SHANK2	1.1778e-175	1.09145	0.465	0.276	2.82979e-171	1
CAPN8	2.35456e-173	1.02637	0.394	0.214	5.65707e-169	1
GSN	3.51323e-173	1.13459	0.339	0.171	8.44088e-169	1
PDE4D	7.3444e-171	0.732989	0.795	0.646	1.76457e-166	1
EFNA5	7.84141e-167	0.900156	0.487	0.292	1.88398e-162	1
CCSER1	1.10583e-166	0.684391	0.719	0.545	2.65686e-162	1
AC073050.1	1.84883e-166	-1.63456	0.214	0.417	4.44201e-162	1
FAM3D	5.6339e-165	0.880146	0.577	0.39	1.3536e-160	1
ICA1	5.52151e-161	0.950297	0.515	0.337	1.3266e-156	1
PDXDC1	5.60971e-160	0.870305	0.604	0.425	1.34779e-155	1
LRMDA	7.85841e-160	0.98436	0.438	0.257	1.88806e-155	1
STXBP6	1.11867e-158	1.09154	0.442	0.265	2.68773e-154	1
CHKA	3.1519e-158	-1.72791	0.114	0.307	7.57275e-154	1
MFSD6	6.36677e-158	1.11391	0.354	0.189	1.52968e-153	1
QSOX1	1.44115e-156	1.03198	0.286	0.135	3.4625e-152	1
USP54	3.95726e-152	0.928446	0.53	0.355	9.50772e-148	1
VDR	2.86716e-151	-2.0517	0.075	0.254	6.88864e-147	1
MYO1D	1.69012e-150	0.652322	0.869	0.748	4.06069e-146	1
TTC3	1.50679e-146	0.733088	0.636	0.465	3.62021e-142	1
CAMK2D	1.32078e-145	0.783952	0.676	0.514	3.17331e-141	1
MAP7	2.90129e-145	0.842333	0.618	0.453	6.97065e-141	1
EIF2AK3	2.75929e-142	1.23119	0.25	0.117	6.62948e-138	1
SLC26A2	3.68358e-142	-1.65628	0.338	0.505	8.85016e-138	1
NEBL	6.90349e-142	0.794344	0.478	0.299	1.65863e-137	1
SH3RF2	2.25307e-141	-1.28104	0.251	0.434	5.41322e-137	1
FAM13A	5.27398e-141	0.756282	0.535	0.356	1.26713e-136	1
RAPGEF5	1.14567e-139	0.704444	0.641	0.472	2.75259e-135	1
TCEA3	1.42619e-133	0.993667	0.362	0.205	3.42657e-129	1
INSR	2.85249e-133	0.727982	0.649	0.491	6.85339e-129	1
CMTM8	1.0022e-131	0.948922	0.379	0.221	2.40788e-127	1
SLC39A8	8.44559e-128	0.950257	0.328	0.179	2.02914e-123	1
GAB1	2.28621e-125	0.884055	0.505	0.348	5.49284e-121	1
MAML2	1.89619e-124	-1.10521	0.415	0.561	4.5558e-120	1
HSD11B2	4.13514e-124	0.964195	0.37	0.218	9.93508e-120	1
KIAA1211	2.66115e-123	0.963634	0.419	0.265	6.39367e-119	1
BCKDHB	4.86188e-122	0.870449	0.454	0.297	1.16812e-117	1
TANC2	5.26635e-122	1.16762	0.263	0.133	1.26529e-117	1
PAPSS2	5.70018e-122	-1.43666	0.181	0.351	1.36953e-117	1
CNNM2	6.6336e-121	-1.8878	0.118	0.277	1.59379e-116	1
ARHGAP44	1.144e-120	-1.45115	0.226	0.39	2.74857e-116	1
EPN2	7.26243e-120	1.00031	0.324	0.182	1.74487e-115	1
NOX1	2.68326e-119	-1.50058	0.164	0.329	6.44679e-115	1
BCL2	7.76409e-119	0.924929	0.386	0.232	1.8654e-114	1
TNIK	1.54726e-118	-1.28512	0.19	0.36	3.71745e-114	1
THSD4	2.87698e-118	-1.2497	0.316	0.477	6.91223e-114	1
ADD3	3.70746e-117	-1.20953	0.211	0.381	8.90755e-113	1
NR3C2	1.13658e-116	0.583984	0.841	0.713	2.73076e-112	1
MAGI1	4.52222e-114	0.493489	0.802	0.674	1.08651e-109	1
DAPK2	2.19016e-112	-0.884243	0.328	0.499	5.26208e-108	1
ABCA5	1.20992e-111	0.631051	0.496	0.331	2.90695e-107	1
FUT8	1.71342e-111	0.773012	0.463	0.308	4.11666e-107	1
ZBTB38	7.32323e-111	-1.1549	0.214	0.38	1.75948e-106	1
GFPT1	1.92959e-110	0.829719	0.515	0.369	4.63604e-106	1
ACSS2	4.87177e-110	0.700008	0.579	0.425	1.17049e-105	1
FSIP2	1.17495e-107	0.771848	0.369	0.221	2.82292e-103	1
PLEKHA5	1.36767e-106	-0.860173	0.356	0.516	3.28595e-102	1
GALNT3	1.26308e-105	0.948211	0.264	0.141	3.03467e-101	1
ESRP1	2.8085e-105	0.788095	0.498	0.352	6.7477e-101	1
RAB2A	5.95787e-102	0.805105	0.472	0.331	1.43144e-97	1
GOLGB1	3.11203e-101	0.525702	0.68	0.541	7.47698e-97	1
ARHGAP42	3.85057e-101	-1.38475	0.146	0.296	9.25139e-97	1
CEACAM1	1.53479e-100	-2.05307	0.145	0.287	3.68748e-96	1
COBL	2.00108e-99	0.52651	0.513	0.355	4.80779e-95	1
KLF4	2.71982e-99	1.01912	0.258	0.14	6.53465e-95	1
FAM214A	4.3332e-98	0.894491	0.35	0.218	1.0411e-93	1
EHF	1.94657e-97	0.773903	0.532	0.398	4.67684e-93	1
TMCC1	9.50903e-97	0.79869	0.443	0.303	2.28464e-92	1
EPB41L1	5.06906e-96	-1.3275	0.125	0.269	1.21789e-91	1
WRN	2.39301e-95	0.885747	0.32	0.19	5.74945e-91	1
SLC10A7	4.24171e-95	1.04483	0.284	0.164	1.01911e-90	1
EPS8	6.57069e-95	-1.02402	0.419	0.547	1.57867e-90	1
ITSN1	2.1966e-93	-1.30127	0.124	0.266	5.27755e-89	1
ATP10B	4.68919e-93	-0.718771	0.481	0.612	1.12662e-88	1
STXBP5	1.67317e-92	0.684396	0.664	0.537	4.01995e-88	1
CHD6	2.59337e-92	0.709292	0.402	0.261	6.23082e-88	1
STIM2	6.55541e-92	1.04656	0.256	0.143	1.575e-87	1
PLD1	3.49315e-91	0.643995	0.535	0.395	8.39264e-87	1
KANK1	6.79046e-91	-1.08769	0.323	0.463	1.63148e-86	1
NFIB	8.32132e-91	-1.06565	0.217	0.363	1.99928e-86	1
MUC12	6.74258e-90	-1.19455	0.256	0.402	1.61997e-85	1
LINC01876	8.5648e-90	0.81497	0.458	0.325	2.05778e-85	1
ROCK2	4.73019e-89	0.615338	0.611	0.486	1.13648e-84	1
VPS53	6.16867e-89	0.839684	0.406	0.276	1.48208e-84	1
CRYBG1	2.64916e-88	-1.11166	0.147	0.29	6.36488e-84	1
DANT2	3.92935e-88	0.580925	0.561	0.419	9.44067e-84	1
CASD1	6.36721e-88	0.822823	0.331	0.204	1.52979e-83	1
CCDC14	1.11365e-87	0.710262	0.511	0.378	2.67565e-83	1
MYH14	3.47964e-87	-0.998427	0.413	0.54	8.36019e-83	1
RSRC1	5.11596e-87	0.76842	0.404	0.272	1.22916e-82	1
TMTC2	8.74425e-86	0.775395	0.417	0.287	2.10089e-81	1
SYTL4	3.69426e-84	0.884586	0.284	0.168	8.87584e-80	1
KDM7A	6.91271e-84	0.612178	0.57	0.441	1.66085e-79	1
NIPAL2	1.20262e-83	0.844075	0.344	0.221	2.88942e-79	1
BMP2K	1.88882e-83	0.922539	0.384	0.26	4.53809e-79	1
CELF2	3.01044e-83	0.717603	0.465	0.335	7.23288e-79	1
NFAT5	7.21908e-83	0.639723	0.585	0.463	1.73446e-78	1
PARD3	8.0506e-83	0.582992	0.725	0.611	1.93424e-78	1
PTPN21	8.93927e-83	0.982082	0.272	0.161	2.14775e-78	1
DGKD	9.01023e-82	0.655909	0.434	0.299	2.1648e-77	1
CDC42BPB	6.24381e-81	-1.1528	0.126	0.257	1.50014e-76	1
RASEF	1.2873e-80	0.644141	0.457	0.328	3.09287e-76	1
SCFD1	1.75532e-80	0.801273	0.36	0.238	4.21732e-76	1
SEC31A	1.15279e-79	0.788942	0.401	0.279	2.76969e-75	1
NUMA1	5.11585e-79	0.763955	0.357	0.234	1.22913e-74	1
MSI2	7.73422e-79	0.593522	0.526	0.396	1.85822e-74	1
SIPA1L2	1.11294e-78	0.643925	0.477	0.344	2.67394e-74	1
GPHN	5.28565e-78	0.604322	0.636	0.512	1.26993e-73	1
SLC25A24	9.23892e-78	-0.96837	0.178	0.314	2.21974e-73	1
PDSS2	2.44833e-77	0.699634	0.465	0.339	5.88235e-73	1
PRELID2	3.47436e-77	-0.791035	0.466	0.577	8.3475e-73	1
PELI1	1.83875e-76	-1.15877	0.17	0.298	4.41778e-72	1
CDC42EP5	5.37626e-76	0.674772	0.33	0.211	1.2917e-71	1
STRN	1.31824e-75	0.730665	0.414	0.291	3.16721e-71	1
PDE3A	1.48198e-75	-1.54219	0.371	0.475	3.56061e-71	1
FCHSD2	2.14399e-75	0.833208	0.296	0.183	5.15115e-71	1
VPS13C	2.58804e-75	0.590567	0.504	0.377	6.21802e-71	1
TBC1D5	3.35041e-75	0.501886	0.618	0.492	8.04969e-71	1
CLMN	4.8325e-74	0.552293	0.54	0.41	1.16106e-69	1
ANKRD36B	5.3498e-74	0.809924	0.272	0.163	1.28534e-69	1
PAG1	2.37303e-72	-1.43219	0.159	0.279	5.70145e-68	1
SMAD3	5.6124e-72	-1.34272	0.142	0.263	1.34843e-67	1
RASAL2	6.77863e-72	0.691972	0.457	0.338	1.62863e-67	1
UMAD1	5.78167e-71	0.68831	0.419	0.299	1.3891e-66	1
TLE1	6.92206e-71	-1.09291	0.139	0.261	1.66309e-66	1
DUSP16	3.49073e-70	-1.18431	0.135	0.255	8.38682e-66	1
SLC26A3	4.53305e-70	-1.82976	0.469	0.549	1.08911e-65	1
MACROD2	9.13479e-69	0.822363	0.366	0.252	2.19472e-64	1
MICAL2	2.05556e-68	-1.18915	0.251	0.367	4.93869e-64	1
PMM2	6.80492e-68	0.758032	0.335	0.222	1.63495e-63	1
SRPK2	1.65371e-67	0.592659	0.491	0.37	3.97321e-63	1
RAP1GAP2	4.57292e-67	0.491101	0.399	0.272	1.09869e-62	1
MGAT5	7.94568e-67	0.397153	0.513	0.386	1.90903e-62	1
RERE	1.21559e-66	0.407881	0.708	0.591	2.92059e-62	1
AC092902.3	4.21767e-66	0.849176	0.251	0.153	1.01334e-61	1
MGLL	4.65466e-66	0.381636	0.523	0.388	1.11833e-61	1
GCC2	7.14491e-65	0.477396	0.582	0.463	1.71664e-60	1
MAPKAPK5	1.19146e-62	0.809652	0.27	0.171	2.86261e-58	1
PDE8A	1.38491e-62	-0.81132	0.407	0.508	3.32738e-58	1
LIMA1	1.62678e-62	-0.692827	0.477	0.576	3.90851e-58	1
ATXN1	5.71345e-62	0.513962	0.53	0.416	1.37271e-57	1
CD44	1.18342e-61	0.309418	0.377	0.26	2.84329e-57	1
FAAH2	1.44587e-61	0.611978	0.401	0.286	3.47384e-57	1
DDX60L	4.62087e-61	0.637735	0.257	0.158	1.11021e-56	1
GOLGA4	6.53576e-61	0.394617	0.728	0.635	1.57028e-56	1
CCDC125	6.94116e-61	0.745169	0.27	0.171	1.66768e-56	1
SRPK1	8.37e-61	-0.908425	0.215	0.332	2.01098e-56	1
CKB	9.03431e-61	-1.20946	0.315	0.423	2.17058e-56	1
TNPO1	1.8451e-60	0.764299	0.313	0.212	4.43304e-56	1
IQGAP2	4.15273e-60	0.500835	0.489	0.369	9.97735e-56	1
RBFOX1	4.38415e-60	0.130546	0.61	0.458	1.05334e-55	1
NXPE1	4.55601e-60	0.224021	0.724	0.588	1.09463e-55	1
CBLB	4.27852e-59	0.524127	0.44	0.328	1.02796e-54	1
MBNL2	6.1178e-59	0.621241	0.435	0.327	1.46986e-54	1
TMPRSS2	1.15098e-58	-1.01221	0.314	0.423	2.76534e-54	1
FMN1	4.81991e-58	0.421235	0.567	0.449	1.15803e-53	1
GPRIN3	1.70463e-57	0.918863	0.291	0.195	4.09554e-53	1
BCL2L14	3.60123e-57	0.7601	0.269	0.173	8.65232e-53	1
PIK3C2B	4.41138e-57	0.768827	0.271	0.176	1.05988e-52	1
MKL1	5.1746e-57	0.656068	0.387	0.281	1.24325e-52	1
FARP2	6.75131e-57	0.513168	0.512	0.403	1.62207e-52	1
NEDD9	1.30523e-56	0.627898	0.324	0.22	3.13595e-52	1
SULT1B1	1.48148e-56	-0.948608	0.176	0.285	3.5594e-52	1
EXPH5	1.83293e-56	0.6017	0.444	0.336	4.40381e-52	1
PRKCE	2.15553e-56	-0.779532	0.261	0.374	5.17887e-52	1
LCOR	7.20865e-56	-0.716169	0.344	0.455	1.73195e-51	1
MGST1	1.30536e-55	-1.21159	0.154	0.259	3.13627e-51	1
RRBP1	1.45042e-55	0.431709	0.564	0.459	3.48477e-51	1
LRRFIP2	2.14114e-55	-0.77366	0.351	0.454	5.1443e-51	1
SPRED2	3.8305e-55	0.698892	0.364	0.261	9.20316e-51	1
PPM1L	4.441e-55	0.5336	0.367	0.261	1.06699e-50	1
AC092683.1	1.15613e-54	0.583479	0.339	0.233	2.77771e-50	1
PPFIBP1	1.15896e-54	0.638873	0.344	0.241	2.78453e-50	1
FNDC3A	2.18132e-54	0.591648	0.407	0.303	5.24084e-50	1
PKP2	2.46087e-54	-0.775193	0.306	0.414	5.91248e-50	1
VPS13B	3.69197e-54	0.447705	0.599	0.494	8.87034e-50	1
SLC41A2	6.08716e-54	-0.84116	0.219	0.329	1.4625e-49	1
CHRM3	6.1854e-54	-0.880961	0.229	0.339	1.4861e-49	1
STK38	1.10531e-53	-0.605137	0.341	0.454	2.65562e-49	1
PHACTR2	3.68342e-53	-0.679947	0.334	0.443	8.84977e-49	1
CHD7	7.14708e-53	0.542112	0.481	0.375	1.71716e-48	1
LRIG1	1.35396e-52	0.823238	0.255	0.166	3.25302e-48	1
ALCAM	1.99518e-52	0.703618	0.277	0.183	4.79362e-48	1
TSPAN8	6.71659e-52	-1.1107	0.291	0.4	1.61373e-47	1
YAP1	1.27085e-51	-0.760948	0.243	0.351	3.05335e-47	1
SMYD3	8.37163e-51	0.42913	0.603	0.496	2.01137e-46	1
ANK3	1.08748e-50	-0.655995	0.385	0.489	2.61278e-46	1
ZNF704	1.46937e-50	0.518997	0.411	0.305	3.53031e-46	1
AC008014.1	1.58723e-50	0.488828	0.427	0.32	3.81348e-46	1
MORC3	2.33041e-50	0.651925	0.305	0.209	5.59905e-46	1
FERMT1	3.37505e-50	-0.905819	0.206	0.31	8.10889e-46	1
TRIO	3.55357e-50	0.366396	0.689	0.588	8.53781e-46	1
VPS54	1.04977e-49	0.669146	0.316	0.222	2.52218e-45	1
TM9SF3	4.35336e-49	0.509336	0.45	0.348	1.04594e-44	1
AUTS2	5.85992e-49	-0.745539	0.205	0.311	1.4079e-44	1
CDH17	7.84658e-49	-0.613958	0.439	0.533	1.88522e-44	1
CHD9	8.1038e-49	0.385653	0.675	0.584	1.94702e-44	1
PYGB	9.20411e-49	-0.721538	0.232	0.339	2.21138e-44	1
GRHL2	1.25281e-48	0.507624	0.448	0.343	3.01e-44	1
KIAA1671	1.62176e-48	-0.863875	0.333	0.425	3.89644e-44	1
CCSER2	2.4178e-48	0.621901	0.341	0.245	5.80901e-44	1
B4GALNT3	5.09143e-48	-0.815472	0.328	0.425	1.22327e-43	1
PALLD	5.61818e-48	0.464763	0.507	0.403	1.34982e-43	1
GIPC1	6.57414e-48	-0.888214	0.159	0.257	1.5795e-43	1
ZCCHC7	1.02405e-47	0.490798	0.533	0.433	2.46038e-43	1
USO1	3.96113e-47	0.643916	0.312	0.22	9.517e-43	1
RANBP17	1.00847e-46	0.522117	0.313	0.217	2.42296e-42	1
ALPK1	1.01146e-46	0.586968	0.349	0.254	2.43013e-42	1
GOLPH3L	1.11033e-46	0.638315	0.305	0.214	2.66768e-42	1
KLF6	1.40396e-46	-0.980616	0.207	0.306	3.37316e-42	1
LGALS4	1.59515e-46	0.570115	0.559	0.456	3.83251e-42	1
RHPN2	1.76929e-46	-0.962332	0.242	0.339	4.25089e-42	1
CAMK1D	2.26389e-46	0.331516	0.621	0.509	5.43923e-42	1
ARFGEF2	2.65111e-46	0.526898	0.5	0.403	6.36957e-42	1
SLC2A13	4.29633e-46	0.409069	0.468	0.365	1.03224e-41	1
NR6A1	4.43803e-46	-0.759159	0.291	0.392	1.06628e-41	1
DYM	4.74635e-46	0.583377	0.383	0.288	1.14036e-41	1
TTC17	7.93075e-46	0.493129	0.536	0.444	1.90544e-41	1
LRBA	1.33056e-45	0.303903	0.704	0.604	3.1968e-41	1
USP6NL	1.79341e-45	0.610943	0.336	0.243	4.30884e-41	1
PRKN	3.75606e-45	0.503434	0.372	0.272	9.0243e-41	1
SAMD12	4.23223e-45	0.358883	0.648	0.551	1.01684e-40	1
NBAS	9.8837e-45	0.616086	0.344	0.252	2.37466e-40	1
MAST2	2.70085e-44	-0.846587	0.311	0.405	6.48906e-40	1
ZSWIM5	1.11565e-43	-0.710967	0.234	0.334	2.68047e-39	1
AGAP1	3.07069e-43	0.332749	0.749	0.669	7.37763e-39	1
LUC7L3	7.00396e-43	0.362744	0.56	0.465	1.68277e-38	1
TYW1	1.54677e-42	0.66034	0.295	0.21	3.71626e-38	1
GNAQ	3.70226e-42	0.336537	0.647	0.555	8.89504e-38	1
CMIP	4.2984e-42	0.411457	0.522	0.428	1.03273e-37	1
COG5	4.35571e-42	0.456307	0.486	0.394	1.0465e-37	1
CATSPERB	4.60626e-42	0.749441	0.265	0.183	1.1067e-37	1
ATXN7L1	5.67917e-42	0.500308	0.436	0.344	1.36448e-37	1
CYTH1	5.77938e-42	0.564062	0.344	0.254	1.38855e-37	1
AFAP1	1.61771e-41	0.617268	0.271	0.188	3.8867e-37	1
PIBF1	2.06696e-41	0.494066	0.405	0.311	4.96607e-37	1
AP3B1	2.38401e-41	0.512204	0.479	0.392	5.72783e-37	1
LMTK2	7.03739e-41	-0.768884	0.198	0.29	1.6908e-36	1
ARID5B	1.25476e-40	-1.00442	0.186	0.272	3.01468e-36	1
KMT2C	1.84552e-40	0.353057	0.665	0.584	4.43405e-36	1
SND1	1.97935e-40	0.531526	0.408	0.318	4.75558e-36	1
SIL1	3.97244e-40	0.54236	0.337	0.249	9.54419e-36	1
PIP5K1B	6.06524e-40	-0.683393	0.464	0.536	1.45723e-35	1
NANS	7.03402e-40	0.587983	0.276	0.194	1.68999e-35	1
LINC01184	1.05395e-39	0.581594	0.332	0.245	2.53223e-35	1
RANBP2	1.08556e-39	0.5819	0.282	0.199	2.60816e-35	1
RASSF6	1.4793e-39	0.460903	0.353	0.264	3.55417e-35	1
DGLUCY	1.77335e-39	0.471462	0.428	0.335	4.26065e-35	1
LMO7	2.0365e-39	-0.94143	0.33	0.418	4.89288e-35	1
APP	4.36782e-39	0.331997	0.593	0.501	1.04941e-34	1
BBX	1.42739e-38	0.543581	0.314	0.229	3.42945e-34	1
FAR1	4.25534e-38	-0.720342	0.21	0.299	1.02239e-33	1
FOXN3	5.28588e-38	0.353572	0.57	0.472	1.26999e-33	1
ASAP2	9.56579e-38	0.435751	0.437	0.346	2.29828e-33	1
FHL2	1.56546e-37	0.391068	0.282	0.198	3.76117e-33	1
SPIDR	1.62521e-37	0.356949	0.628	0.547	3.90472e-33	1
KTN1	3.37039e-37	-0.521246	0.426	0.516	8.0977e-33	1
RABGAP1L	4.51487e-37	0.307869	0.64	0.548	1.08474e-32	1
EVI5	7.17099e-37	0.377551	0.504	0.412	1.7229e-32	1
HDLBP	1.06042e-36	0.410899	0.34	0.253	2.54775e-32	1
FHIT	1.23163e-36	0.26342	0.647	0.545	2.95911e-32	1
UBR4	1.26901e-36	0.546085	0.304	0.224	3.04891e-32	1
ETV6	3.0718e-36	0.3511	0.601	0.52	7.38031e-32	1
SEMA5A	3.49127e-36	-0.677053	0.368	0.45	8.38813e-32	1
STK39	7.91236e-36	-0.495307	0.385	0.474	1.90102e-31	1
OTUD7A	1.33706e-35	0.593802	0.272	0.195	3.21241e-31	1
COPA	2.10986e-35	0.620158	0.281	0.205	5.06914e-31	1
BACE2	3.62808e-35	0.402312	0.351	0.264	8.71683e-31	1
RAB11FIP1	6.15774e-35	-0.625904	0.276	0.366	1.47946e-30	1
BAZ2B	9.54901e-35	0.293072	0.646	0.558	2.29425e-30	1
CAMK2N1	1.20181e-34	0.486783	0.251	0.176	2.88747e-30	1
FP671120.1	1.50722e-34	-0.552317	0.625	0.672	3.62125e-30	1
CPT1A	2.78245e-34	-0.658961	0.179	0.263	6.68511e-30	1
GPCPD1	2.80501e-34	0.441044	0.317	0.235	6.73933e-30	1
RBPJ	4.96115e-34	0.505381	0.306	0.226	1.19196e-29	1
SETD5	5.02634e-34	0.429333	0.47	0.388	1.20763e-29	1
CA12	6.37651e-34	0.332304	0.461	0.369	1.53202e-29	1
SPRED1	6.97646e-34	0.569813	0.302	0.224	1.67616e-29	1
CALM1	7.01765e-34	-1.13958	0.187	0.269	1.68606e-29	1
ARID1B	7.08758e-34	0.310817	0.633	0.55	1.70286e-29	1
CDR2	1.00439e-33	0.405656	0.468	0.382	2.41314e-29	1
ERBIN	1.2144e-33	-0.756549	0.358	0.434	2.91773e-29	1
ANKRD17	1.52051e-33	0.333143	0.625	0.547	3.65319e-29	1
AC016831.7	1.70294e-33	0.496497	0.304	0.226	4.09149e-29	1
KRT19	1.73776e-33	-1.07526	0.262	0.343	4.17514e-29	1
LARP1B	1.74801e-33	0.539736	0.37	0.291	4.19976e-29	1
AC009133.1	5.56145e-33	0.431622	0.297	0.216	1.33619e-28	1
R3HCC1L	2.06243e-32	0.594769	0.303	0.229	4.95519e-28	1
BICRAL	2.66927e-32	0.512617	0.303	0.226	6.4132e-28	1
XIST	3.87941e-32	0.305819	0.596	0.511	9.32067e-28	1
FXYD3	4.49163e-32	-0.768133	0.252	0.338	1.07916e-27	1
GMDS-DT	9.09915e-32	0.298879	0.696	0.614	2.18616e-27	1
ACYP2	1.34514e-31	0.474526	0.327	0.249	3.23184e-27	1
NSD3	1.97094e-31	0.403751	0.398	0.314	4.73539e-27	1
LINC01572	2.50156e-31	0.442111	0.308	0.23	6.01025e-27	1
CDHR1	2.62558e-31	0.476922	0.257	0.184	6.30821e-27	1
XYLT1	2.77488e-31	-0.687518	0.224	0.304	6.66694e-27	1
MLEC	4.41185e-31	-0.743415	0.207	0.287	1.05999e-26	1
MON2	4.73147e-31	0.390184	0.471	0.388	1.13678e-26	1
TFDP2	4.76628e-31	-0.582074	0.234	0.317	1.14515e-26	1
IL4R	9.48624e-31	0.482175	0.292	0.218	2.27916e-26	1
MLXIP	9.84493e-31	-0.526915	0.372	0.451	2.36534e-26	1
SSH2	1.03123e-30	0.313586	0.665	0.587	2.47764e-26	1
SRBD1	1.1458e-30	0.5642	0.266	0.195	2.7529e-26	1
PPARG	1.90303e-30	-0.657008	0.529	0.583	4.57222e-26	1
BTBD9	2.21521e-30	-0.592441	0.421	0.486	5.32226e-26	1
CDHR5	5.95249e-30	-0.753897	0.178	0.251	1.43014e-25	1
JMJD1C	6.5458e-30	0.324252	0.656	0.588	1.57269e-25	1
DAAM1	6.80425e-30	0.476238	0.338	0.261	1.63479e-25	1
NFE2L2	8.1687e-30	-0.57895	0.255	0.336	1.96261e-25	1
USP47	1.11313e-29	0.430332	0.392	0.314	2.67441e-25	1
ATP1B1	1.5774e-29	-0.528291	0.323	0.408	3.78987e-25	1
C9orf85	1.62923e-29	0.556205	0.254	0.186	3.91439e-25	1
LINC02086	1.94311e-29	-0.640394	0.26	0.337	4.66851e-25	1
ELF2	2.40449e-29	0.424767	0.415	0.341	5.77703e-25	1
FAM120B	4.16326e-29	0.44362	0.378	0.302	1.00026e-24	1
LRP5	5.99558e-29	0.555109	0.28	0.211	1.4405e-24	1
FTO	6.09636e-29	0.4726	0.303	0.23	1.46471e-24	1
LHFPL2	6.1298e-29	0.33981	0.349	0.27	1.47274e-24	1
SEC63	6.29988e-29	0.514793	0.302	0.231	1.51361e-24	1
GRAMD2B	6.35063e-29	-0.734343	0.266	0.34	1.5258e-24	1
PDE9A	7.0862e-29	-1.12677	0.252	0.32	1.70253e-24	1
FOXP2	8.301e-29	0.322974	0.404	0.322	1.9944e-24	1
MTSS1	9.39751e-29	0.37324	0.323	0.243	2.25785e-24	1
TC2N	1.14234e-28	0.532815	0.256	0.188	2.74459e-24	1
DST	1.18258e-28	-0.922732	0.521	0.561	2.84128e-24	1
FOCAD	1.98819e-28	0.412482	0.375	0.299	4.77682e-24	1
PHC3	2.36864e-28	0.484708	0.304	0.233	5.6909e-24	1
CASC4	4.67553e-28	0.417742	0.411	0.335	1.12334e-23	1
GALNT1	5.37382e-28	-0.605075	0.177	0.252	1.29111e-23	1
RBFOX2	9.93404e-28	0.414585	0.372	0.298	2.38675e-23	1
SEPT9	1.03019e-27	-0.493622	0.259	0.337	2.47514e-23	1
MBP	1.06711e-27	0.523684	0.268	0.2	2.56383e-23	1
RIN2	1.23455e-27	-0.624746	0.253	0.328	2.96614e-23	1
CPEB3	1.3132e-27	0.475973	0.29	0.22	3.15509e-23	1
RCOR1	1.78797e-27	-0.564118	0.258	0.333	4.29578e-23	1
EZR	1.88759e-27	-0.750484	0.341	0.411	4.53513e-23	1
TMEM131	1.89573e-27	0.307551	0.54	0.459	4.55468e-23	1
ANKRD36	5.40231e-27	0.495685	0.269	0.202	1.29796e-22	1
EMSY	7.21117e-27	0.536365	0.263	0.198	1.73256e-22	1
CDK6	1.05752e-26	0.299517	0.32	0.247	2.5408e-22	1
SEMA6A	1.21077e-26	-0.554556	0.303	0.377	2.90899e-22	1
WSB1	1.3037e-26	0.283705	0.44	0.361	3.13226e-22	1
FAF1	1.85672e-26	0.256089	0.574	0.498	4.46096e-22	1
NEO1	2.1412e-26	0.310309	0.537	0.46	5.14446e-22	1
ACACA	2.32893e-26	0.441039	0.324	0.252	5.59549e-22	1
EGFR	2.72203e-26	-0.539967	0.282	0.358	6.53995e-22	1
ARHGAP12	3.34589e-26	0.414783	0.366	0.294	8.03885e-22	1
SLC20A2	5.65403e-26	-0.678951	0.218	0.289	1.35844e-21	1
SEMA3C	5.86828e-26	-0.524549	0.281	0.357	1.40991e-21	1
SLC44A3	8.47707e-26	0.392717	0.375	0.302	2.0367e-21	1
LRRC1	1.02962e-25	-0.807632	0.207	0.275	2.47376e-21	1
GNG12	1.53587e-25	-0.631579	0.205	0.275	3.69008e-21	1
FAM222B	1.71024e-25	-0.543615	0.242	0.315	4.10902e-21	1
SATB2	1.99211e-25	0.140813	0.677	0.592	4.78624e-21	1
SCAPER	2.01326e-25	-0.490868	0.244	0.32	4.83706e-21	1
MYO10	2.67013e-25	0.276587	0.549	0.474	6.41526e-21	1
TRPM4	2.71234e-25	0.457386	0.337	0.269	6.51666e-21	1
CD24	2.86704e-25	-0.952681	0.226	0.301	6.88835e-21	1
PLCL2	5.10358e-25	0.446985	0.285	0.218	1.22619e-20	1
ITGB1	8.27071e-25	-0.789633	0.189	0.258	1.98712e-20	1
PSMA1	1.05853e-24	0.38019	0.256	0.19	2.54323e-20	1
ADTRP	1.53581e-24	-0.519608	0.204	0.276	3.68994e-20	1
TNRC6B	1.65352e-24	0.283576	0.556	0.482	3.97275e-20	1
PARP4	1.68437e-24	-0.501052	0.317	0.387	4.04688e-20	1
GUCY2C	1.7111e-24	0.356469	0.364	0.289	4.11109e-20	1
DNAJC1	1.88535e-24	0.497695	0.289	0.224	4.52975e-20	1
STRBP	2.07286e-24	-0.448715	0.315	0.389	4.98025e-20	1
NBEAL1	2.98777e-24	-0.500322	0.537	0.583	7.17841e-20	1
VOPP1	3.29445e-24	0.412126	0.323	0.254	7.91525e-20	1
TNRC18	3.93042e-24	0.340729	0.423	0.35	9.44324e-20	1
KDM4B	3.99808e-24	0.504659	0.252	0.191	9.6058e-20	1
SSFA2	5.01591e-24	-0.665462	0.258	0.325	1.20512e-19	1
SLC38A2	6.60793e-24	0.302963	0.25	0.186	1.58762e-19	1
CCDC91	7.90209e-24	0.352274	0.41	0.338	1.89856e-19	1
FBXL17	1.23221e-23	0.283563	0.55	0.474	2.96052e-19	1
NPAS2	1.46039e-23	-0.615362	0.228	0.296	3.50874e-19	1
RBM6	3.04533e-23	0.255779	0.636	0.568	7.3167e-19	1
PI4KA	3.80334e-23	0.484374	0.271	0.21	9.1379e-19	1
DLEU2	3.89868e-23	0.360578	0.386	0.317	9.36696e-19	1
RPS6KA5	4.87856e-23	-0.509206	0.232	0.303	1.17212e-18	1
ACSL5	6.1513e-23	-0.523585	0.247	0.317	1.47791e-18	1
SPAG9	7.19566e-23	-0.623917	0.292	0.357	1.72883e-18	1
TRIP11	1.04955e-22	0.361871	0.349	0.281	2.52165e-18	1
ARFIP1	1.24084e-22	0.371558	0.401	0.333	2.98123e-18	1
SIPA1L3	1.61166e-22	0.160699	0.625	0.554	3.87218e-18	1
NFX1	2.21039e-22	0.492852	0.279	0.219	5.31069e-18	1
VAV3	2.37983e-22	-0.631145	0.268	0.33	5.71779e-18	1
ARHGAP26	2.40119e-22	0.217575	0.719	0.653	5.76911e-18	1
MYOF	2.60214e-22	0.357427	0.319	0.251	6.2519e-18	1
UGGT2	3.00273e-22	0.394809	0.311	0.246	7.21437e-18	1
SMCHD1	4.19543e-22	-0.515689	0.377	0.439	1.00799e-17	1
SUMF1	4.40696e-22	0.35147	0.429	0.365	1.05882e-17	1
CACNB2	5.83635e-22	0.408541	0.408	0.336	1.40224e-17	1
ARHGAP32	6.07036e-22	0.284893	0.579	0.515	1.45846e-17	1
HNF4A	8.80149e-22	-0.431758	0.431	0.488	2.11465e-17	1
DSG2	8.95783e-22	-0.632632	0.213	0.278	2.15221e-17	1
C4orf19	9.24834e-22	0.314594	0.418	0.347	2.22201e-17	1
ESYT2	9.7915e-22	0.509915	0.367	0.307	2.35251e-17	1
A1CF	1.20781e-21	0.388577	0.29	0.226	2.9019e-17	1
RAP1A	1.20992e-21	0.417603	0.293	0.23	2.90697e-17	1
GOLPH3	1.22136e-21	0.440512	0.276	0.215	2.93443e-17	1
MBNL1	1.29913e-21	-0.513755	0.61	0.636	3.12129e-17	1
PPP2R5C	1.51622e-21	0.389771	0.356	0.292	3.64287e-17	1
FAM208B	1.5599e-21	-0.538056	0.231	0.295	3.74781e-17	1
FAM177A1	1.82674e-21	-0.558017	0.188	0.251	4.38892e-17	1
FLNB	1.9254e-21	-0.624905	0.448	0.497	4.62597e-17	1
CTBP2	4.06962e-21	0.333376	0.555	0.495	9.77766e-17	1
CFAP44	4.67646e-21	0.412889	0.311	0.249	1.12357e-16	1
ZFAND6	4.67715e-21	0.397237	0.368	0.305	1.12373e-16	1
EPS15	4.75974e-21	0.370795	0.332	0.267	1.14358e-16	1
PARM1	5.16737e-21	0.258889	0.4	0.329	1.24151e-16	1
MED13L	6.92941e-21	0.242478	0.637	0.57	1.66486e-16	1
PLCH1	9.79692e-21	0.340268	0.366	0.301	2.35381e-16	1
PPP2R3A	1.08869e-20	-0.529998	0.217	0.281	2.61569e-16	1
KDM4C	1.12878e-20	0.251838	0.545	0.474	2.71201e-16	1
B4GALT5	1.24902e-20	-0.55307	0.22	0.284	3.00089e-16	1
COMMD10	1.25628e-20	0.340709	0.418	0.352	3.01834e-16	1
MTUS1	1.52057e-20	-0.45195	0.363	0.425	3.65333e-16	1
ARHGEF7	2.04953e-20	0.383902	0.348	0.285	4.92421e-16	1
ATRX	2.17554e-20	0.263398	0.54	0.47	5.22694e-16	1
PTPRE	2.23735e-20	0.461438	0.256	0.199	5.37545e-16	1
CARMIL1	2.86765e-20	0.226939	0.576	0.505	6.88981e-16	1
ECHDC2	3.31314e-20	0.447633	0.262	0.205	7.96016e-16	1
WDFY3	3.62417e-20	0.371084	0.319	0.257	8.70743e-16	1
ZNF33A	4.62187e-20	0.420961	0.313	0.253	1.11045e-15	1
FGGY	5.03741e-20	0.297784	0.388	0.322	1.21029e-15	1
FER	5.07137e-20	0.420239	0.257	0.199	1.21845e-15	1
ARID4B	5.1733e-20	0.301999	0.45	0.384	1.24294e-15	1
CSNK1A1	5.71548e-20	0.25931	0.524	0.462	1.3732e-15	1
RABGAP1	1.05669e-19	-0.476604	0.292	0.355	2.53881e-15	1
CUX1	1.6346e-19	0.203195	0.675	0.617	3.9273e-15	1
VGLL4	1.70966e-19	0.663836	0.319	0.267	4.10763e-15	1
GLG1	2.03468e-19	0.350541	0.389	0.328	4.88853e-15	1
CDC42SE2	2.26586e-19	-0.546234	0.422	0.478	5.44396e-15	1
PACSIN2	2.35283e-19	0.187498	0.445	0.373	5.65291e-15	1
SERINC5	2.92122e-19	-0.479389	0.445	0.496	7.01852e-15	1
NOS1AP	3.07757e-19	0.443214	0.27	0.213	7.39416e-15	1
ATF6	3.17176e-19	0.451326	0.264	0.209	7.62047e-15	1
UGP2	4.22002e-19	-0.697697	0.263	0.32	1.0139e-14	1
SKAP2	4.33935e-19	0.38631	0.302	0.244	1.04257e-14	1
CAPZB	4.40141e-19	0.324369	0.377	0.317	1.05748e-14	1
MARCH3	5.2075e-19	0.125326	0.436	0.365	1.25115e-14	1
SH3D19	5.96828e-19	-0.365158	0.601	0.64	1.43394e-14	1
LPP	6.53519e-19	-0.475289	0.73	0.727	1.57015e-14	1
BRAF	6.67009e-19	0.366901	0.394	0.337	1.60256e-14	1
HSP90AA1	6.81112e-19	-1.30422	0.234	0.292	1.63644e-14	1
N4BP1	1.28909e-18	0.429044	0.264	0.209	3.09716e-14	1
MUC20-OT1	1.37006e-18	-0.332708	0.521	0.571	3.29171e-14	1
FOXJ3	1.47085e-18	0.342583	0.392	0.331	3.53387e-14	1
SPATS2L	1.96098e-18	0.110709	0.424	0.358	4.71145e-14	1
CDH1	1.99857e-18	-0.424518	0.385	0.444	4.80176e-14	1
HIPK2	2.11992e-18	0.403189	0.29	0.235	5.09332e-14	1
DDX17	3.89639e-18	0.230594	0.597	0.538	9.36146e-14	1
PAK2	3.95847e-18	-0.534805	0.2	0.258	9.51062e-14	1
DOPEY1	4.06671e-18	-0.411164	0.215	0.276	9.77069e-14	1
AFF4	4.08068e-18	0.339594	0.365	0.306	9.80424e-14	1
TBL1XR1	5.84342e-18	0.223996	0.583	0.518	1.40394e-13	1
AGR3	5.86304e-18	0.407299	0.277	0.221	1.40865e-13	1
CLSTN1	6.6541e-18	0.372701	0.311	0.253	1.59871e-13	1
XKR6	6.69317e-18	0.413079	0.274	0.219	1.6081e-13	1
ZNF638	7.33434e-18	0.238657	0.557	0.498	1.76215e-13	1
ARHGEF2	8.53518e-18	0.416139	0.283	0.228	2.05066e-13	1
NHSL1	9.7016e-18	-0.42553	0.362	0.417	2.33091e-13	1
SH3RF1	1.10909e-17	-0.501567	0.443	0.488	2.6647e-13	1
LARGE1	1.56322e-17	0.104272	0.503	0.431	3.75578e-13	1
ARL15	1.89143e-17	0.135894	0.625	0.553	4.54435e-13	1
GPD2	1.8959e-17	-0.535817	0.236	0.293	4.55508e-13	1
DNAH14	2.24949e-17	0.310059	0.288	0.231	5.40461e-13	1
PREP	2.63013e-17	0.27453	0.357	0.295	6.31916e-13	1
AAK1	4.21007e-17	-0.678408	0.208	0.26	1.01151e-12	1
MAN2A1	4.30823e-17	-0.431715	0.211	0.269	1.0351e-12	1
NXPE4	4.79261e-17	0.246043	0.381	0.317	1.15147e-12	1
NKTR	6.16946e-17	0.26107	0.528	0.472	1.48227e-12	1
LRCH1	7.65813e-17	0.37309	0.276	0.223	1.83994e-12	1
IGF1R	8.54387e-17	0.302699	0.37	0.312	2.05275e-12	1
UBE2D2	9.41372e-17	-0.402814	0.284	0.344	2.26174e-12	1
AC025580.2	1.0713e-16	0.228507	0.44	0.379	2.57389e-12	1
BCAS3	1.48553e-16	0.257795	0.47	0.412	3.56913e-12	1
VCL	1.71551e-16	-0.441974	0.233	0.29	4.1217e-12	1
HSD17B11	1.79134e-16	-0.497952	0.197	0.251	4.30388e-12	1
SREBF2	1.79292e-16	0.333576	0.4	0.343	4.30766e-12	1
MIB1	1.83363e-16	0.335192	0.349	0.294	4.40549e-12	1
LLGL2	1.96394e-16	-0.314172	0.533	0.58	4.71855e-12	1
PRKDC	1.97217e-16	-0.522193	0.199	0.254	4.73833e-12	1
ABR	2.02961e-16	-0.343148	0.479	0.529	4.87633e-12	1
RAC1	2.25389e-16	-0.693389	0.285	0.341	5.41521e-12	1
BMPR1A	2.39191e-16	0.371093	0.315	0.26	5.74681e-12	1
TCF25	3.34707e-16	0.310112	0.435	0.38	8.04166e-12	1
EXOC4	3.38199e-16	0.16617	0.609	0.541	8.12557e-12	1
LCORL	3.87018e-16	0.323755	0.37	0.315	9.29849e-12	1
AHI1	3.99729e-16	0.26045	0.414	0.355	9.6039e-12	1
ATP1A1	4.98848e-16	-0.564734	0.36	0.409	1.19853e-11	1
CHPT1	6.15181e-16	-0.505494	0.208	0.261	1.47803e-11	1
SMG7	6.25896e-16	-0.446953	0.197	0.251	1.50378e-11	1
BTAF1	7.35209e-16	0.366976	0.264	0.213	1.76641e-11	1
METTL15	1.05737e-15	0.269169	0.381	0.323	2.54044e-11	1
FP236383.1	1.27134e-15	-0.321697	0.513	0.567	3.05452e-11	1
IGF2BP2	1.39609e-15	-0.429768	0.388	0.439	3.35425e-11	1
LGALS3	1.52509e-15	-0.857426	0.419	0.46	3.66419e-11	1
CLIC5	1.83407e-15	-0.892437	0.233	0.277	4.40654e-11	1
CAST	1.99636e-15	0.120191	0.548	0.485	4.79646e-11	1
CXADR	2.33404e-15	-0.557313	0.215	0.266	5.60776e-11	1
CD164	2.46092e-15	0.175162	0.258	0.206	5.91261e-11	1
TMEM165	2.77693e-15	0.315233	0.271	0.22	6.67184e-11	1
ERCC6L2	3.07017e-15	0.402348	0.268	0.219	7.3764e-11	1
MKLN1	3.78687e-15	0.325071	0.408	0.357	9.09833e-11	1
TANC1	4.03143e-15	0.269845	0.43	0.375	9.68591e-11	1
PHF14	4.9187e-15	0.213977	0.403	0.341	1.18177e-10	1
USP34	5.03642e-15	0.220748	0.573	0.519	1.21005e-10	1
ITGA6	5.45225e-15	0.197338	0.645	0.594	1.30996e-10	1
TCF20	6.03205e-15	-0.385698	0.216	0.271	1.44926e-10	1
TOP1	7.14572e-15	-0.474842	0.255	0.308	1.71683e-10	1
MOB3B	7.76691e-15	-0.380474	0.315	0.369	1.86608e-10	1
[truncated: 22,448 more rows]
