# Supplementary material for: Progressive intestinal tumor cell plasticity, Myc activation, and loss of Lgr5+ tumor stem cell lineage commitment upon Wnt depletion
Source: Sci Adv. 2026 Jul 10;12(28):eaeb8564. doi: 10.1126/sciadv.aeb8564 (PMC13353423; doi:10.1126/sciadv.aeb8564)
Supplement: Supplementary file 2 — Tables S1 to S6 [file sciadv.aeb8564_tables_s1_to_s6.zip › aeb8564_table_s2.xlsx]

## Sheet: Taul1
A	WT	% of total	% of parent		LApc	% of total	% of parent		LApcLef1	% of total	% of parent		B	LApc	% of total	% of parent		LApcT	% of total	% of parent
	All events	1			All events	1			All events	1				All events	1			All events	100%%
	Singlets	85.96%	85.96%		Singlets	77.76%	77.76%		Singlets	76.18%	76.18%			Singlets	48.94%	48.94%		Singlets	55.42%	55.42%
	Live	57.03%	66.34%		Live	28.32%	36.43%		Live	41.96%	55.08%			Live	40.20%	82.13%		Live	49.02%	88.45%
	Epcam+	85.181%	74.01%		Epcam+	88.78%	60.38%		Epcam+	83.56%	60.82%			tdTomato+	13.13%	32.65%		tdTomato+	24.78	50.54%
C	LApc	% of total	% of parent		LApcLef1	% of total	% of parent
	All events	1			All events	1
	Singlets	0.87	0.87		Singlets	82.22%	82.22%
	Live	77.29%	88.84%		Live	68.60%	83.44%
	tdTomato+	33.89%	43.85%		tdTomato+	35.68%	52.02%
	Supplementary Table 1 legend
	A-C, Presented are the gatings for singlets, live (Dapi-negative), and Epcam+ or tdTomato+ cells.
