# Supplementary material for: Progressive intestinal tumor cell plasticity, Myc activation, and loss of Lgr5+ tumor stem cell lineage commitment upon Wnt depletion
Source: Sci Adv. 2026 Jul 10;12(28):eaeb8564. doi: 10.1126/sciadv.aeb8564 (PMC13353423; doi:10.1126/sciadv.aeb8564)
Supplement: Supplementary file 2 — Tables S1 to S6 [file sciadv.aeb8564_tables_s1_to_s6.zip › aeb8564_table_s3.xlsx]

## Sheet: Table of content
	Table of content
	3.1	Gene signatures used for cluster identfication
	3.2	LApc vs LApcT tumor-specific cluster DEGs used for TissueEnrich
	3.3	LApc vs LApcLef1 tumor-specific cluster DEGs used for TissueEnrich
	3.4	Top 10 oncofetal genes used for survival analysis in Supplementary Figure 9
	3.5	Canonical, oncofetal, and non-canonical gene signatures
	3.6	TCF7 expression in CMS CRC subtypes (GSE39582)
	3.7	Cell type proportions in WT, LApc, LApcT
	3.8	Cell type proportions in WT, LApc, LApcLef1
	3.9	Aberrant Stem Cell signature
	3.10	Tumor-specific clusters in LApc, LApcT
	3.11	Tumor-specific clusters in LApc, LApcLef1
	3.12	Lapc vs. LApcT TissueEnrich results (DEG avlog2FC > 2.5)
	3.13	Lapc vs. LApcT TissueEnrich results (DEG avlog2FC < 1.5)
	3.14	Lapc vs. LApcLef1 TissueEnrich results (DEG avlog2FC > 1.5)
	3.15	Lapc vs. LApcLef1 TissueEnrich results (DEG avlog2FC < 1.5)
	3.16	GSEA results from Figure 2A
	3.17	GSEA results from Figure 2B
	3.18	ATAC more accessible regions
	3.19	ATAC less accessible regions
	3.20	Proportion of Lgr5-negative in Figure 5D
	3.21	LApc vs LApcT DEGs (all cells)
	3.22	LApc vs LApcLef1 DEGs (all cells)
	3.23	GSEA results from Figure 6C
	3.24	Number and size of the LApc and LApcT organoids +/- Myc inhibitor
	3.25	DEGs in tumor-specific cluster 1 Lapc (Figure 1F)
	3.26	DEGs in tumor-specific cluster 1 LApcT (Figure 1F)
	3.27	DEGs in tumor-specific cluster 1 Lapc (Figure 1H)
	3.28	DEGs in tumor-specific cluster 1 LApcLef1 (Figure 1H)
	3.29	GSEA results from Figure 1F,G LApc
	3.30	GSEA results from Figure 1F LApcT
	3.31	GSEA results from Figure 1H LApc
	3.32	GSEA results from Figure 1H LApcLef1
	3.33	Specific p-values
	3.34	Results from GSEA with gene signatures associated with loss of Lgr5+ cells

## Sheet: 3.1
	Enterocytes	Stem/progenitor cells	Proliferation markers	Paneth cells	Goblet cells	Enteroendocrine cells	Tuft cells
	Alpi	Prox1	Mki67	Lyz1	Muc2	Chga	Nradd
	Fabp1	Lgr5	Mcm5	Defa17	Tff3	Chgb	Gng13
	Reg1	Tnfrsf19	Mcm6	Defa22	Agr2	Tac1	Nrep
	Apoa1	Axin2	Pcna	Defa24		Tph1	Rgs2
	Reg3g	Cd44	Cenpe	Ang4			Pou2f3
		Sox17	Top2a	Mptx2			Rac2
		Clu					Ptgs1
		Olfm4					Irf7
		Axin2					Alox5
							Dclk1
							Trpm5
							Gfi1b
							Il25

## Sheet: 3.2
Differentially expressed genes between Lapc and LApcT tumor-specific cells
	avg_log2FC > 1.5	avg_log2FC > 2.5 (used for the TissueEnrich analysis)	avg_log2FC < 1.5
	Hbb-bs	Hbb-bs	Pdzd3
	Slc1a2	Slc1a2	1700028E10Rik
	Hes5	Hes5	Mocos
	Eomes	Eomes	Ppargc1a
	Khdc1a	Khdc1a	Gcnt1
	Meg3	Meg3	Gjb4
	A230059L01Rik	A230059L01Rik	Wnt10a
	Pld5	Pld5	Il34
	Ednrb	Ednrb	Pp2d1
	Rgcc	Rgcc	Rab3b
	Tgm4	Tgm4	Mgam
	Tspan18	Tspan18	Gm38251
	Gm47790	Gm47790	Il1rapl1
	Nrg2	Nrg2	Tnfsf12
	Bcl6b	Bcl6b	Cadm1
	Wnt3	Wnt3	Cep170
	Gm47283	Gm47283	Kcnma1
	Xkr5	Xkr5	Sh2d5
	D630023F18Rik	D630023F18Rik	Ctnna2
	Car12	Car12	B230206H07Rik
	Gm15867	Gm15867	Ly6g2
	Slc9a5	Slc9a5	Aldh4a1
	Gm19610	Gm19610	Xdh
	Pdzd7	Pdzd7	Sowaha
	Tmem132c	Tmem132c	Gm50138
	Kazald1	Kazald1	Gm26693
	1810028F09Rik	1810028F09Rik	Hip1
	Gm42047	Gm42047	Ramp3
	Mrvi1	Mrvi1	Slc5a1
	Gm40123	Gm40123	Ppp1r36
	Slc24a4	Slc24a4	Olfml2a
	Gm10432	Gm10432	Gm47547
	Gm43465	Gm43465	Frmd3
	Gm44866	Gm44866	Nexmif
	Defa17	Defa17	Apoc2
	Cyp2e1	Cyp2e1	St3gal4
	Pcdh8	Pcdh8	Slc4a3
	Syngap1	Syngap1	Epha7
	A930028N01Rik	A930028N01Rik	Sec14l2
	Gm35986	Gm35986	Zfp334
	Lbx1	Lbx1	Asah2
	Hoxa9	Hoxa9	Ly6d
	Gm43189	Gm43189	Il18
	C430002N11Rik	C430002N11Rik	Rsph9
	Gm34567	Gm34567	Pakap.1
	Nmnat2	Nmnat2	Kbtbd11
	Msx1	Msx1	Lrrc19
	Gm12703	Gm12703	Ablim2
	Ect2	Ect2	Srrm4
	Gm26887	Gm26887	4833422C13Rik
	Cps1	Cps1	Sprr2b
	Esrrg	Esrrg	Spon2
	Gm15491	Gm15491	Gm15716
	Hist1h2an	Hist1h2an	Pde2a
	Gpnmb	Gpnmb	Plin5
	Hist1h1a	Hist1h1a	Spink2
	Gm35215	Gm35215	1700029J03Rik
	Ranbp3l	Ranbp3l	Ak4
	Th	Th	Gm43057
	Rnase1	Rnase1	Syt16
	Smad9	Smad9	Samd12
	Foxd2os	Foxd2os	Fgf14
	Fbxo48	Fbxo48	Rassf9
	Dnah8	Dnah8	Mirt1
	Gm49750	Gm49750	Snhg11
	Agmat	Agmat	Kifc3
	Hist1h3b	Hist1h3b	Slc26a4
	Gm47795	Gm47795	Svopl
	Htr4	Htr4	Olfm1
	Pdia2	Pdia2	Slc34a2
	Gm43305	Gm43305	Il18bp
	Defa34	Defa34	Akap12
	Gm38405	Gm38405	Sox5
	Nxf7	Nxf7	Gm17300
	Sv2b	Sv2b	Gatm
	Gm2479	Gm2479	Lama3
	Gper1	Gper1	Gm17130
	Il17d	Il17d	Pdgfra
	Gm41541	Gm41541	Ly6g6c
	Aqp1	Aqp1	Fam169a
	Kctd15	Kctd15	Pdgfd
	Maats1	Maats1	Gm42917
	Gm50209	Gm50209	Ankrd13d
	Hoxa7	Hoxa7	Fads6
	H3f3aos	H3f3aos	Sptb
	Prob1	Prob1	Ccl6
	Rmrp	Rmrp	Phf11d
	Gm19519	Gm19519	Arl4d
	Efcab12	Efcab12	Abca14
	Mycl	Mycl	Zfp248
	2310008N11Rik	2310008N11Rik	Pard3bos3
	Gm28707	Gm28707	Gm13748
	Egr3	Egr3	Oas1g
	Gm12631	Gm12631	Map1b
	E130215H24Rik	E130215H24Rik	Slc28a2
	Slc12a8	Slc12a8	Trim15
	BC030867	BC030867	Ffar2
	Acot1	Acot1	Gm26879
	Gm4070	Gm4070	Slc43a2
	Zfp791	Zfp791	H2-Aa
	Slc12a2	Slc12a2	Epp13
	Aqp9	Aqp9	Csprs
	Prr22	Prr22	Slc6a4
	Whrn	Whrn	Clu
	Hist1h1b	Hist1h1b	Kcnq5
	Myb	Myb	Gpt
	Slc1a3	Slc1a3	Parp8
	Lrr1	Lrr1	Gpx3
	Igsf9b	Igsf9b	Gm19409
	Hmgcs2	Hmgcs2	Padi1
	Gm17783	Gm17783	Rab36
	Enpp2	Enpp2	Scd1
	Gm13986	Gm13986	Cyp2c68
	Cdc7	Cdc7	Gad1os
	Peak1	Peak1	Reg3g
	Jaml	Jaml	Gm20528
	Kcng3	Kcng3	4732463B04Rik
	Sertad4	Sertad4	Gabbr2
	Gm7324	Gm7324	Habp2
	Defa3	Defa3	Muc2
	Tacr1	Tacr1	Entpd1
	Ccdc74a	Ccdc74a	Slc43a1
	Xrcc2	Xrcc2	Klhl32
	Gm17322	Gm17322	Gm50323
	Gm12932	Gm12932	Ulk4
	Slc2a13	Slc2a13	March3
	Tmem240	Tmem240	Lama1
	Pde4b	Pde4b	Mal
	Gm15234	Gm15234	A4galt
	Gm20052	Gm20052	Gm15243
	Spag5	Spag5	Gm26761
	St3gal3	St3gal3	Lrig3
	Egf	Egf	Wdr49
	Pnpla1	Pnpla1	Col23a1
	Adora1	Adora1	Rdx
	Rasa3	Rasa3	Ccdc136
	Gm32105	Gm32105	Fam20c
	Egfl8	Egfl8	Hist2h3c2
	Fstl1	Fstl1	Svep1
	Rbm8a2	Rbm8a2	Slc26a10
	Cfap47	Cfap47	Kif19a
	Engase	Engase	Khk
	Zfp462	Zfp462	Sptssb
	Aqp4	Aqp4	Pcsk5
	Gm40638	Gm40638	Rax
	Dapk2	Dapk2	Plekhg6
	Dna2	Dna2	Crb1
	Coq8a	Coq8a	Gpc1
	C430014B12Rik	C430014B12Rik	Neu3
	Snhg4.1	Snhg4.1	Parm1
	Apoa5	Apoa5	Ephb6
	Ncapg	Ncapg	Hrc
	Gm15832	Gm15832	Cidec
	Gm14230	Gm14230	Atp8b2
	Mpp3	Mpp3	Nfasc
	Rad54b	Rad54b	Nupr1
	2810404F17Rik	2810404F17Rik	Anxa6
	Hist1h4f	Hist1h4f	Cgref1
	Noxred1	Noxred1	Gpsm3
	Gem	Gem	Myadml2os
	Klhl29	Klhl29	Abca13
	Cotl1	Cotl1	Oas3
	Rasa4	Rasa4	Gsdmd
	Diaph3	Diaph3	Gm12002
	Strip2		Acsbg1
	Stac		Msrb3
	Sh3bgr		Tmem45a
	Tex14		Mpig6b
	Gm36445		Pcdhb20
	Epha4		Gm15270
	Uhrf1		Iyd
	Gm12320		Ltbp3
	Hist1h2bp		Plb1
	Ttc30a1		Fam3b
	Erfe		Apol7a
	Rccd1		Lynx1
	Kif18b		Ifit1bl2
	Chek2		Srrm4os
	Atf7ip2		Dpp6
	Tmem88		Stox2
	Zglp1		Susd4
	1700037F03Rik		Kif5a
	Sytl4		Ambp
	Prr11		Fas
	Samd4		Gng13
	Akna		Btbd17
	Emb		Gm10425
	Pla2g4b		Gm16564
	Rad51b		Gpat3
	Insyn1		Tnfrsf23
	Ccna2		Nkain2
	E2f1		Hey1
	Haus4		Garnl3
	Gask1a		Ldhb
	Gm47772		Rtl8a
	Bub1b		Il23a
	Stpg1		2310043M15Rik
	Cdx1		Neurl1a
	Cit		Sgk1
	Gm48086		Gm7480
	Apoe		Gpr182
	2010109A12Rik		Clic3
	2310040G24Rik		Add2
	P2ry6		Palm
	Myh7b		Elfn2
	Ror2		Gm50196
	Gm12860		Akap6
	Ovgp1		Pcdh7
	2700038G22Rik		Slc46a3
	Knl1		Gm17396
	Kif11		Tex12
	Usp27x		Nell1
	Boc		Arhgap28
	Acta1		2210408F21Rik
	Cdca7		Gm13832
	Cacnb4		1700061G19Rik
	Hist1h2ai		Piezo2
	Arg1		Atp6v0a4
	Plxnd1		Gm8739
	Dpysl5		4932441J04Rik
	Gm15743		Lingo4
	Hist2h2bb		Ly6c1
	Phf2os1		Plod1
	Nes		Gcnt4
	Cep55		Gm15594
	Nsl1		Flvcr2
	1700048O20Rik		Slc41a3
	Cenpi		Gm2087
	Recql4		Trim29
	Pold1		Capn9
	Gm3411		Pcdhb19
	Mir17hg		Reep5
	Cyp11a1		Cxcl2
	Tmem174		Wdr95
	Dtl		Slco2b1
	Ticrr		Ifit3
	Zfp493		Frmd5
	Taco1		Pik3cg
	Kif14		Hddc3
	Gm16253		Cdr2
	Nutf2-ps1		Ifit1
	Iqgap3		Hmox1
	Itgb8		Gpm6b
	Arhgdig		Irak1bp1
	Kcnk6		Gm16185
	Kif2c		Gm11437
	Iqcn		Bnip3
	Gm37634		Dbn1
	Wee1		Fam189a1
	Hook1		5830432E09Rik
	Snhg4		G630018N14Rik
	Utp14b		Gad2
	Kif20b		Gm48677
	Ccsap		4930512H18Rik
	Trmt61a		Gm37876
	1700003D09Rik		Tmem40
	Has2os		Btnl6
	6720489N17Rik		Folr1
	Shmt1		AA467197
	Ckb		Myh10
	Slc23a3		Abi3bp
	Ddias		Pcyt1b
	Hist1h2bh		Gm13572
	Frem1		Gm11100
	Ccne1		2010106C02Rik
	Xylb		Cd244a
	1700097N02Rik		Epb41l4a
	Rcl1		Olfr920
	Myl3		Zc3h12b
	Cd44		Gm37245
	Tiam1		Olfr56
	4933439C10Rik		Pmp22
	Phkg1		Btnl2
	Inpp5j		Nat8f5
	Cenpe		Gm17546
	Gm26737		Mr1
	Hamp2		Pros1
	Igflr1		Sytl2
	Kntc1		Pced1b
	Pnp2		Glrp1
	Clca3a2		Slc5a8
	Fam184b		Slc41a2
	Rgs7		Gm16559
	2010009K17Rik		Steap4
	Efna3		Fhod3
	Esco2		Sp9
	Lbh		Slfn2
	Ankle1		Pbld2
	Hist1h2bn		Ttyh1
	2610318N02Rik		Hck
	Slc29a2		Ptges
	Prx		Prss22
	Tdrd1		Slc25a48
	Gm13067		Gm46348
	Gm31410		Gm16982
	Fstl4		Tgm1
	Ppp1r1b		Hs3st3b1
	Ang		Slc16a5
	Tppp		Ifi27l2a
	B130034C11Rik		Spin2c
	Gm10384		Sp6
	Gpr35		Enah
	Rbm38		Def6
	Gm21887		Spock2
	9530046B11Rik		Abcg5
	Phf21b		Hdac9
	Cenpa		Ifi44
	Kifc1		Slc7a15
	Lbr		Crnde
	Fhl2		Slc6a17
	Shisa7		Irgm2
	5031415H12Rik		Psapl1
	Gm35533		Lama4
	Stil		Cox7a1
	Greb1		Rbp4
	Kif23		Pde11a
	Zfp36l2		Tmem212
	Cdh24		Copz2
	Tiam2		Esyt3
	Rpp25		Syne3
	Espl1		Aspa
	Gm36388		Gm42788
	Gm49207		Tmem252
	Rnf39		Gm16685
	Slc6a7		F630040K05Rik
	Nr2e3		Rbp7
	Nr4a1		Pamr1
	1700041G16Rik		Gm47507
	Ascl2		Lgi4
	Mcm8		Tac1
	BC055324		C030034L19Rik
	Tpx2		Stc1
	9530034E10Rik		Fam78a
	Nat10		Slc23a1
	Dph1		Bex4
	1700019D03Rik		Pdzk1
	Dgkz		Cav2
	Jag2		Amer2
	Zfp972		Zbtb16
	Egr2		Cyp2b10
	Gm14221		Gng8
	Zfp692		Papss2
	Itga1		Gm13270
	Cplx2		Cyp26b1
	Pou2f3		Pik3ap1
	Impa2		Vtcn1
	Atad2		Cntnap4
	Kif4		4933404O12Rik
	Fcer1g		Fzd10
	Ppargc1b		Sfrp5
	Dancr		Gm10732
	Cdc25b		Rbpms2
	Hsh2d		Evc2
	1600002D24Rik		Dkk3
	0610038B21Rik		Ces1g
	Tfap4		Sardh
	Cenpf		D730045B01Rik
	2310058D17Rik		Gulo
	Ncapd2		Cyp4f40
	Prdm16		Setbp1
	Gm16576		Mep1a
	Pck2		Fetub
	Defa22		Chst4
	Cdca8		Bmp8a
	Edn1		Fstl3
	Ccnb1		Ces1e
	Syde2		Gm30262
	Lpar2		Fzd10os
	Gm31363		Gm34552
	Mbnl3		Tspan2
	Slc7a1		Gm14372
	Mcm5		Gm29237
	Fzd7		Vstm2b
	Defa5		Gm29695
	Kifc5b		B430212C06Rik
	Alms1		Hecw2
	Cemip		Ret
	Ccbe1		Nid2
	Dnaja4		Klf15
	Clspn		1700108F19Rik
	Timp3		Rab3il1
	Cdc20		Gpr183
	Bnipl		Dner
	Rgs6		Tmem37
	Acer1		Cdkn2b
	Kif15		Mdk
	Zfp109		Smim24
	Prcd		Timp1
	Cdca2		Arhgap44
	Gm15774		Lrat
	Il2		Sec24d
	Ifrd2		Vim
	Fhod1		Pycr1
	Hmga1b		2610528A11Rik
	1110020A21Rik		Guca2a
	Rin3		Ramp1
	Ccdc18		Armcx3
	Mreg		Ddit4l
	Hcn1		Gas1
	Cped1		Alpk3
	Arhgap9		9630028H03Rik
	2210406O10Rik		Nat8
	Ube2c		Kctd17
	Egfl6		Gm42902
	Cbx7		Ccdc24
	Sycp2l		Pcdhb7
	Lzts3		Meis1
	Asf1b		Meis2
	Aoc2		Apobr
	Lrrc31		Tceal8
	Parpbp		Lrrc2
	Stra6l		Nat8f6
	Lrig1		2610307P16Rik
	Naa30		Map6
	Ppm1e		Nlrc5
	Dph2		Gfpt2
	Abracl		Gm16000
	Myc		Col4a4
	Suv39h1		Galntl6
	Pate7		Gm50237
	Mcm2		4930551O13Rik
	Hmmr		Spats2l
	Hist1h2bl		Hspb1
	Gm12111		Celf5
	Ptprd		4930405A10Rik
	Fgr		Plxnc1
	Plk1		Slc11a2
	St18		1700047A11Rik
	Rab39		Snorc
	Mybl2		Gm35066
	4930423D22Rik		Zfp354c
	Fanci		Ptn
	Prc1		Scrn1
	5730419F03Rik		Gm26672
	Smc2		Thsd7a
	Anln		Ppp1r16b
	Gm37233		Gm31108
	Gm43514		G630016G05Rik
	Ccnb1ip1		Tril
	Cyp4f15		Gm48435
	Tspear		Tafa1
	Dkc1		Maoa
	Cdkn2c		Qk
	Ankrd26		Rab30
	Cdk5r1		9330117O12Rik
	Smim13		3010001F23Rik
	Rnf157		Afap1l2
	Pxylp1		Ccr9
	Nceh1		Tmem255a
	Slc7a5		Gm43948
	Cks2		Gpr137b
	Zfp934		Trim30a
	Mphosph9		Pgf
	Slc29a1		Zg16
	Ahcy		Slc27a2
	Clic6		Scd3
	Dusp4		Gm11906
	Arc		Nrp1
	Msh4		Gm29571
	Dsn1		H2-Q2
	Hist4h4		Ptpn13
	Tedc1		Slc6a20b
	Cdc25c		Osgin1
	Anxa9		Thsd7b
	Mki67		Tbxa2r
	Gm16196		Npc1l1
	Myrfl		Lingo1
	D030056L22Rik		Eva1c
	Mthfd1		Map2
	Spef1		Unc93a2
	Troap		Zeb1
	Polr1b		Cldn18
	Dctpp1		AC171003.1
	Phf19		D830044D21Rik
	Fbxo5		Gm20535
	4930520O04Rik		Gm41077
	Orc1		Slc46a1
	Cdk1		Isg15
	Rec8		Tnfaip2
	Isyna1		Alox12
	Snhg1		Xkr9
	Cldn2		Ptprr
	Pkig		Gm44386
	Cdt1		Cxxc4
	Ccnf		Ceacam10
	Zfp82		Chsy3
	Sypl2		Pdzd2
	Serpina1b		Rflna
	Hist2h2ab		Wincr1
	Ercc6l		Efhc2
	Hist2h2ac		Capn12
	Hist1h2af		Stx2
	Plcd3		Gpr68
	Ncapg2		5033403H07Rik
	Wnk4		Cubn
	Gm4737		Lncbate1
	Hist1h2ag		Klf8
	2810030D12Rik		Adam28
	Papln		Eci3
	4833445I07Rik		Plekho2
	Kcnh2		Tesc
	Gm9856		Mafb
	Zan		Gbp3
	Pola1		Wnt4
	Aspm		Onecut3
	Nup210		Gm17189
	Ephb3		Gk
	Tspan1		Prom2
	Dusp16		Pacsin1
	C630043F03Rik		Vwa1
	Trmt1		Satb1
	Kcnq1		C730002L08Rik
	Nolc1		Wdr72
	Tomm5		Padi4
	Gm47438		Megf11
	Usp1		Cnksr2
	Gm16283		Tenm4
	Kbtbd6		Hectd2
	Kcnh3		Ltb4r1
	Ina		Prrx1
	Vsig10l		Adm2
	Gcat		Gm13571
	Foxm1		BC035947
	2810454H06Rik		Mir205hg
	Mmd		Pcbp3
	Fam131c		Npb
	Trim59		Lypd6b
	Hist1h3i		1700041M19Rik
	Smc4		Abcg1
	Heca		Cadps
	Kcnn4		Dab1
	Scn2b		Ltb
	Ephb2		Krt20
	Hopx		Slc2a12
	Rmi2		Gsdmc2
	Ppat		Fgf3
	Tinag		Gm28512
	Iffo2		Bicc1
	Pask		Bean1
	Smoc1		Gm33782
	Igf1r		Apol9b
	Wdr62		Ccdc180
	Acrbp		Prex2
	Plekha6		BC067074
	4930481B07Rik		Syne1
	Neil3		Fbxo16
	Zfp786		Spp1
	Ppef1		Dnajc6
	Hs6st2		Slitrk6
	Zfp367		Slurp1
	Rps6ka6		Rasgrf1
	Gm43387		Gm9754
	Grrp1		Prickle1
	F12		Bche
	Ccdc88c		Six4
	Cdc45		Prkg1
	Ephb4		Slc19a3
	Ipo5		Myo3a
	Snhg12		Mmp20
	Sfmbt1		Klhl13
	Gpr55		Tmprss6
	2010204K13Rik		Evx1
	Tcf23		Anxa8
	Fto		Jakmip3
	Fosb		Zfp423
	Trit1		Cecr2
	Fancb		Col14a1
	Fen1		Shisa4
	Far2		Slc28a1
	Tmem25		Zmat4
	Mms22l		Trcg1
	Frmpd1		Zbp1
	Gm38409		BB365896
	Zgrf1		Cxcl10
	Snhg16		Gm7030
	Grasp		Dao
	Gm47320		Zap70
	Cxcr4		Slc25a34
	Cytip		Upk3b
	Aopep		1700112D23Rik
	Ell3		Arxes2
	Gm4707		Gm50034
	Slc16a13		Gm30270
	Ncapd3		Col9a2
	Prim1		Akr1c19
	Ankrd13b		Igtp
	Gm13134		Kctd16
	Atad3a		Basp1
	Timm9		Sox11
	Exo1		Gm16731
	Top2a		Grb10
	Vwf		1810063I02Rik
	Dtwd2		Acp4
	Dipk1a		Chrm1
	Marveld1		Ypel4
	Banf2os		Wnt5a
	1810065E05Rik		Hectd2os
	Dok3		Gm15655
	Pim2		Prss30
	Rfc4		Prtg
	Pkp1		Slc26a3
	Pip5k1b		Ift57
	Zfp951		Aldh1a7
	Gm26901		Tmigd1
	Gm40918		Bbox1
	Gm8251		Hkdc1
	Swap70		Gkn2
	Nusap1		Tenm1
	Pprc1		Hdgfl3
	Hist1h3g		Ada
	Ttr		C1qtnf6
	Pole		Cpe
	Slamf9		Gm34574
	Gm26571		Saa1
	Ckap2		Tspan32
	Gm15638		Ggta1
	Hells		Mall
	Arhgap8		Cyp2d26
	Pelp1		Glp1r
	Gm19696		Gml
	Tmem268		Cyp3a13
	Rassf4		Btnl1
	Rad54l		Fn1
	Myl7		Dsc3
	Cpvl		Clec2h
	Gm50322		Fut9
	Psd3		Lypd3
	Kti12		Cldn1
	Acot11		Prickle2
	4930461G14Rik		Gata2
	Atg9b		Syn1
	Btg2		Nlrp9b
	Nup133		Tgtp2
	Hnf1aos1		Slc40a1
	Recql		Erich4
	Oat		D130058E05Rik
	Mylk		St8sia5
	Tex30		Calhm6
	Gm28863		Cyp2d10
	Nfatc2		Chrna5
	Mdn1		Tmem200a
	Impdh2		Pik3c2g
	Awat2		Kif6
	Wdr31		Gm15336
	Pold2		Nfatc4
	Cdca3		Phf24
	Rsph10b		1810046K07Rik
	1500015A07Rik		Prss56
	Fancg		Fabp2
	Usp31		Pex5l
	Sars2		Hlf
	Btbd19		Gm43691
	Ccnd2		Tgtp1
	Gls2		Nts
	Gm16310		Pcdhb4
	Gm17249		Hsd17b6
	Wdr12		Mgarp
	Birc5		Prss27
	Cip2a		Sgcd
	Gm15293		Ntng1
	Platr27		Usp18
	4930578M01Rik		P3h2
	Prmt3		Lbp
	Mcrip2		Apbb1
	Hsd17b2		Itga7
	Map3k20		Sdk2
	Hnf4a		Ptk6
	Mllt3		C230038L03Rik
	Ccdc15		Mt3
	Nek2		Slc51a
	Acvr2b		Dclk1
	Pde4a		C4b
	Fhdc1		Pid1
	Usp24		Ly6g
	Ihh		Ndnf
	Fam189a2		Mme
	Bdh1		Slc38a4
	Shroom3		Procr
	Noa1		Adh6a
	Hist1h2ah		Gbp9
	Wipf1		Atp10a
	Cyb5r1		Trim30d
	Pde5a		Ugt2b36
	Fam185a		Muc3
	Apba2		Sall4
	Esam		Sgk2
	Smyd5		Wfdc17
	Hist2h4		Rai2
	Pate6		2010103J01Rik
	4930539E08Rik		Rhbg
	Gart		Fabp6
	Tmem131l		Cyp4f14
	Dut		AC163685.1
	Hspe1		Smlr1
	Tpmt		Apol10a
	Cdnf		Hsd3b2
	Eif4b		Gm50217
	Ppan		Apol9a
	Fads2		Vsig1
	Amot		Ptprt
	Gm14232		Zfp469
	AI506816		Stab1
	Arhgap19		Sgce
	Pus7		Ism1
	Zfp296		Ltbp1
	Incenp		Fabp1
	Ccdc192		Apod
	Ncaph		Spata6
	Ddx11		Naaladl1
	Mat2a		Lst1
	Tmem116		Cavin3
	Sigmar1		Gm17634
	Fbl		Msln
	Nup210l		P2rx2
	Pkmyt1		Mylk3
	Trap1		Gm26936
	Cdc6		Asb11
	Adsl		Tmprss11e
	Tfam		Gpr153
	AU020206		A230077H06Rik
	Ndufaf6		Reg3b
	Egflam		Chp2
	Utp20		Tsku
	Ccn1		Fxyd5
	Mthfd2		Fxyd6
	Mtr		Trim5
	Rai14		Il7
	Rab34		Prr16
	Fbxl6		Synpo
	Mis18bp1		Evx1os
	Osbpl10		Scara3
	Bace2		Gbp8
	Dnajc9		Spsb4
	Arid5b		Unc13c
	Gm3604		Dab2
	Gm37035		Msn
	Arhgap33		1500009C09Rik
	Trip13		Cndp1
	Grwd1		Alox12b
	Rrp15		Gsdmc4
	Gemin6		Ivl
	B3glct		Gm46401
	Hsph1		Gabrb1
	Cenpu		Ceacam20
	Gar1		Kif1a
	Mcm10		Rdh7
	Chd7		Prr5l
	Topbp1		Ugt8a
	Igfbp4		Gm28760
	Gm11696		Rgs16
	4933406P04Rik		Sprr1a
	Lyar		Dusp22
	Gjb2		Sox5os4
	Rpa2		Isl1
	Slfn9		Fst
	Sacs		G0s2
	Nasp		Tshz2
	Ppif		Gm21885
	Ska3		Trim80
	Klf2		Bfsp2
	Pole2		Serpine1
	Arhgap39		Foxc1
	Psmg3		Dhrs9
	Gm43017		Paqr9
	Slc37a2		Cd177
	Kbtbd8		Cryab
	Ankrd10		Mep1b
	Cad		Ces2c
	Slc25a47		Lemd1
	Ccdc86		Maob
	Smyd2		Hmgn3
	Ssbp3		Nup62cl
	Aatf		Slc51b
	Gm49774		H2-Q1
	Pkn3		Col25a1
	Limk2		5830428M24Rik
	Haspin		Gm6034
	Dele1		Slc2a5
	Dctd		Gbp6
	Jade3		Mir100hg
	Hoxa3		Nrn1
	1700008O03Rik		Uchl1
	Pabpc1		Kcnc1
	Rad51		Ankmy1
	Timm8a1		Olfml2b
	A330102I10Rik		Slc26a6
	Rplp0		Prkcq
	Gm49066		Ephx2
	Ttc23		C3
	Nectin3		Tlx2
	Mecr		Tgfb3
	Mcm6		Gm31224
	Hspd1		Cpxm2
	Nup205		Gja1
	Fanca		Ces2a
	Naa50		Krt6a
	Dhx33		Pnliprp2
	Gm14198		Gjb5
	Pclaf		Gm20478
	Eml4		Apela
	Hspa1a		Rcan2
	Sipa1l1		Ido1
	Thg1l		Tmprss13
	Snx5		Nav3
	Gzmm		Ttc12
	Depdc1a		Wif1
	Stard7		Gm20463
	Cdca5		Gm5431
	Zdhhc14		Enpp3
	Tarbp1		Ces2e
	Rif1		Adh4
	Chaf1a		Unc93a
	Rtn2		Gsta2
	Eno3		Faim2
	Ccl5		Tafa5
	Mlxip		Rims2
	Ftsj3		Slc30a10
	Dagla		Creb3l3
	Urb2		Gm12185
	Cep72		Kif5c
	Sdr42e1		Trf
	Gm9725		Ltb4r2
	Rmdn2		Gdpd2
	Mcm3		H2-Q6
	Tgif2		Tbx1
	Zfp711		Dnm3
	Fastkd1		Reg1
	Cntrl		Tafa2
	Arhgap31		Fat4
	Hgh1		Sema3e
	Rangrf		Stat4
	Aurkb		Pdpn
	Nol9		Aqp3
	Ddx31		Gm36419
	Amd2		4833407H14Rik
	Inmt		Rab7b
	Polrmt		Cyp2c23
	Gm26532		Gm15345
	Zwilch		Erich3
	Camkk2		Gm3054
	Eef1aknmt		Ugt1a1
	Rgs11		Snca
	Map2k3os		Guca2b
	Usp49		Pakap
	Snhg20		Trib2
	9930014A18Rik		Plekhh2
	Atxn3		Hsd3b3
	Hpdl		Cntn5
	Ndc1		Gda
	Ccnb2		Mkx
	Timeless		Gna14
	Csrnp2		Car4
	E2f6		9930111J21Rik2
	Paxbp1		Col9a3
	Npm1		Adamts6
	Nrm		Ace
	Blm		4930500H12Rik
	Adcy6		Selenop
	B4galnt2		Acta2
	Phb2		Gm29455
	Rpsa		Sult1b1
	Brca1		Psca
	P2ry1		Pak3
	Ftx		Ap3b2
	9430015G10Rik		Rgs17
	Cep76		Nynrin
	Wdr90		Gm10701
	Gm45250		Sult6b2
	Aarsd1		Mdga2
	Tipin		Kcnt2
	Itga2		Acot12
	Adam15		Osmr
	Gemin5		Tdrd5
	Hspa9		Fam169b
	Nt5dc2		Alb
	Pkdcc		Slc24a3
	Dnmt1		Slc6a19
	Cenpp		Serpinb11
	Agpat5		H2-Q7
	Rpia		Cyp4a10
	Pitpnm2		Gm41386
	Mgme1		Scnn1b
	Alg8		Grin2a
	Rad52		2010001M07Rik
	Dnajc11		Gfra1
	Snapc4		Slfn5
	Klhl11		Nos1
	Cyp1b1		Slc5a4a
	Gm26665		Gria3
	Hirip3		Nptx2
	Bbs9		9530026P05Rik
	Riox1		Gkn1
	Arhgap11a		Plod2
	Gm13212		Prdm5
	Nfya		Cdkn2a
	Fastkd2		Gml2
	Gm19265		Wfdc18
	Rrp12		Mpped2
	Acss1		Acaa1b
	Spc24		Tff1
	Fam117b		Dcst1
	Agap1		Gm8909
	H2afx		Gbp2
	Alkbh1		Igf2
	Tmem266		Aox4
	Cdan1		Rhoj
	Lonp1		Slc16a9
	Nle1		Ubd
	Spata5		Col27a1
	Mlec		Gal3st2b
	Il31ra		Rarres1
	Arhgap10		Enpep
	Mettl2		Bmp3
	Rcc2		Plscr4
	Gm9774		St3gal5
	Hunk		Ddr2
	Gm10138		Sult1d1
	Hist1h2ak		Ocm
	Ints7		Ces1d
	Mfsd13a		Slc2a7
	Gm12184		Ptprz1
	Psrc1		Ly6m
	Pitrm1		Trim38
	Fam171a1		Gal3st2
	Bcl11b		Gm2061
	Tomm40		4930452B06Rik
	Abhd11		Flnc
	Spry1		Gm11651
	Ctla4		Rmst
	Hist1h2bf		Palmd
	Acsm3		Muc6
	Pomt1		Gabrg3
	Wdr5		Ldb2
	Gimap5		Zfp385b
	Ung		Ror1
	Utp25		Tff2
	Gm29170		Alpi
	Supv3l1		Gm19684
	Fam83d		Treh
	Tbc1d9		Lepr
	Rpa3		Adam12
	Gm11361		Krt17
	Tcof1		Slc5a11
	Atm		Igfbp2
	Anp32b		Il1r1
	Gdpd5		2010203P06Rik
	Gm15340		Ly9
	Gm4316		H2-Eb2
	Zfp982		Aldh1a1
	A230083G16Rik		Nxpe2
	Rai1		Ltf
	D11Wsu47e		Slc13a1
	Lrpprc		Gm15414
	Abhd14a		Clca4b
	Parp2		Cyp2d22
	Tmem201		Ces1f
	Dnph1		Acsm5
	Polr2h		Csgalnact1
	2900089D17Rik		Gpx6
	Tsr1		Aldh1a2
	Racgap1		Proz
	Snhg15		1700016C15Rik
	Nup85		Rbm11
	Ppp1r3e		T
	Ppp1r3f		Gbp5
	Wdr46		Slc6a20a
	Gm49024		Bpifb5
	Gm9887		Ndufa4l2
	Ctps		Lim2
	Mogs		Csf2
	Atoh1		Flrt2
	Cgas		Itm2a
	Shcbp1		Slc13a2
	Timm50		Ptgs1
	Larp1		Arg2
	Nup54		Grid1
	Rpl9-ps6		Krt14
	Gm5784		Nxpe4
	Angpt2		Igf1
	Nsd2		Otop3
	Exosc8		Kcns3
	Emp3		Spink1
	D830035M03Rik		Rbp2
	Gpsm2		Mbl2
	Mrm3		Slc5a4b
	Ddx51		Pnliprp1
	Gm41361		Inhbb
	Eif2b1		Aqp5
	Lmnb2		Mcpt2
	Rbfa		Apol10b
	Epdr1		Ptafr
	Tcaf2		Gbx2
	Zfp341		Ugt2a3
	Il4i1		Sirpa
	Fam53b		Trpv6
	Eppk1		Cyp2c66
	Ttll3		Cpne8
	Wdr77		Enpp7
	Thop1		Cfh
	Ankrd23		Hes2
	N4bp3		Cavin2
	Rrm1		Adamts9
	Mcm4		Ggt1
	Gclc		G6pc
	Platr25		Gpx5
	Bub1		Dpep1
	Dlgap5		Rdh16f2
	Etv4		Susd2
	D030028A08Rik		Ces2b
	Mri1		Nt5e
	Mindy4		Slc15a1
	1700055D18Rik		Hmgcll1
	Msantd1		Gsta1
	Zmynd15		Scin
	2610035D17Rik		Slc2a2
	Gpam		Alx3
	Gm49741		Apoa1
	Grk6		Ugt2b5
	Ppil1		Bst1
	Ptges3l		Lct
	Sox17		Cd36
	Smco4		Ace2
	L3mbtl2		Akr1b7
	Rnf32		Aqp7
	Mcm7		Gm49969
	Sf3b3		Gm20631
	Polg		Bpifb4
	Gins1		Gm11127
	Abcb8		Gm5485
	Fbxl19		Gm16104
	Gm45902		Hspb2
	Gm3468		Sema4f
	Brca2		Tmprss15
	Gm7861		Olfr165
	Mrpl12		Npy
	Golim4		Akp3
	Gnl3		Enho
	Lin9		Ms4a4b
	Dis3		2010106E10Rik
	Ercc2		H19
	Maz		Gm6093
	Wdhd1		Sis
	4632411P08Rik		A730036I17Rik
	Taf4b		Gm35404
	Prr5		Gm44169
	Actg2		9430021M05Rik
	Pfkfb1		Bdnf
	Hsbp1l1		Teddm3
	Melk		Bpifb1
	Gm27003		Bdh2
	Fads3		Hmcn1
	B230217O12Rik		Reg3a
	Twnk		Pck1
	Ivns1abp		Apoc3
	Atp23		Slc6a3
	Gm15879		Serpina3g
	B4galnt4		Slc5a12
	Urb1		Cyp2c38
	G3bp1		Meltf
	Srsf7		Clca4a
	Chaf1b		Gm3776
	Gm50341		Serping1
	Hsf3		Gm8098
	Mboat1		Gm4841
	Nup155		Kcnc2
	Sae1		St8sia6
	1190007I07Rik		Wfdc21
	Pigw		Igfbp5
	Grtp1		Cckar
	Ddx10		Nlrp10
	Helq		Rgs5
	Msh6		Gm50223
	Cenpv		Mucl3
	Nol8		Gm10680
	Selenoh		Slc47a1
	Nuf2		Atp1a2
	Pus1		Apoa4
	Prkci		Otof
	Mex3c		2410017I17Rik
	Prss16		Pygo1
	Naf1		Cyp2c29
	Cenpk		Grpr
	Rhou		Cyp3a25
	Wdyhv1		Sox18
	Rcc1		Leap2
	Klf11		Gm47509
	Ube2t		Serpina3n
	Nde1		Lcn2
	Clca3b		Lipf
	Slc19a2		Gbp4
	Telo2		Lrg1
	H2afv		F830016B08Rik
	Atad5		Sp8
	Rnf149		Otop2
	Lmnb1		Nefl
	Ncaph2		Gm10639
	Chsy1		Gsx2
	Fam102a		Ccdc85a
	Sipa1l2		AU015791
	Pcgf6		Gm12888
	Psmg1		Stmn2
	Cpm		Cldn5
	Nr4a2		Cxcl9
	Gm49864		Ccdc152
	Blnk		Trbc2
	Pola2		Col12a1
	Fbxo22		Iigp1
	Sorl1		Cyp3a11
	Hps4		Pnoc
	Gm48693		Gm4951
	Ndufaf4		Sprr2f
	Tent4a
	Fancm
	Trmt10c
	Cct4
	Senp1
	Ttc7b
	Pgbd1
	Atp8a2
	Ndufs2
	Anapc5
	Gdpd1
	Ncl
	Gm4577
	Sept1
	Immp2l
	Msh2
	Lsm4
	Sorcs2
	Hfe
	Scaf4
	Mrto4
	Lancl1
	Slc16a1
	9230105E05Rik
	Pdf
	Poln
	Gm44206
	Atic
	Smad6
	Sfpq
	Tyms
	Mrpl9
	Pacs2
	Slc9a3
	Rpl4
	Rps3
	Notch1
	Ankrd11
	E2f8
	Gm28229
	Utp14a
	Tacc3
	Gm45716
	Pgp
	Dnaaf5
	Mrps28
	Slit2
	Cep89
	Gm2000
	Tnfaip8l3
	Pqlc1
	Agap3
	Heatr1
	Tatdn2
	Nadk2
	Cpsf1
	Kif22
	Prps2
	Cluh
	Rad51ap1
	E2f7
	Arhgef39
	Srl
	Tgfbr3
	Ninl
	Gen1
	Map3k9
	Lgals2
	Akr7a5
	C430042M11Rik
	Gm15912
	Neil2
	Gpatch4
	Acpp
	Mthfd2l
	Gngt2
	Gm14164
	Picalm
	Nutf2
	Tfdp1
	Rad18
	Snhg3
	Lbhd1
	Hspa8
	Hist1h2ac
	Tifa
	Trib1
	Rbm14
	Simc1
	Nfkbid
	Stx16
	Mgat5
	Rps2
	Tango6
	6330415G19Rik
	Hat1
	2900060B14Rik
	Gm14488
	Rrp1b
	Gm44702
	Polr1e
	Prim2
	Rnf26
	Prpf19
	Hspa1b
	Gcn1
	Cdk2ap1
	Samm50
	Zfp956
	Tbrg4
	Sema7a
	Ccdc92
	Timm10
	Hist1h2ae
	Gm35315
	Gm43329
	Zfp658
	Gm15938
	Urad
	Gm29453
	Gm44710
	Nudt19
	Aven
	Tle1
	Zbtb40
	Lockd
	Cntrob
	Slc7a6
	Dhrs13
	Snhg5
	Stk11
	Dtymk
	AI463229
	Sugp2
	Nup160
	Prag1
	Fcrla
	Pom121
	Hr
	Rpl3
	Col16a1
	Sgo2a
	Cdk2
	Rin1
	Dgkg
	Mmachc
	Tmem259
	Gss
	5330439K02Rik
	Ube2s
	Top1mt
	C330013E15Rik
	Etaa1
	1110035H17Rik
	Rpe
	Eldr
	Ifitm5
	Dus1l
	Aurka
	Ipo11
	Adcy1
	Soga1
	Foxk1
	Rcc1l
	Ptprm
	Fam136a
	Hist1h3h
	Tmprss2
	Slc7a4
	Ggact
	Fhl1
	Memo1
	Naa16
	Fubp1
	Pank4
	Pex10
	Gle1
	Hist1h2bm
	Matn2
	Tsen54
	Gm13421
	Gm36945
	Ssrp1
	Egfl7
	Txnrd3
	Phlpp1
	Adh7
	Trub1
	Nop2
	Tex10
	Ttpal
	Hmbox1
	Atp6ap2
	Rrm2
	Gstcd
	Ppid
	Thyn1
	Rps18
	Meis3
	Pop1
	Itpkb
	Nsun2
	Prdm16os
	Mrps22
	Eif2a
	Phb
	2310034G01Rik
	Sectm1a
	Slc22a1
	Eef1g
	Fkbp4
	Prorp
	Rps5
	Ckap2l
	Smoc2
	Serinc3
	Urm1
	Gm4651
	Itga6
	Tmpo
	Lurap1l
	Gm50107
	Mb
	Rps19
	Snhg9
	Trp53rkb
	Tmtc2
	Mtg1
	Ccdc77
	Ttc27
	Rgn
	Ahctf1
	Poc1a
	Gm7932
	Zbtb48
	Stoml2
	Chek1
	Ruvbl2
	Hist1h2be
	Ryr3
	Coq7
	Nup153
	Rpl13
	2810414N06Rik
	Rpp14
	2010300C02Rik
	Zfp850
	Prmt5
	Rrs1
	Alg9
	Fzd2
	Galk1
	Bmp6
	Tprkb
	Prcp
	Bcl7a
	Sox13
	BC065397
	Dhx32
	Kctd3
	Dicer1
	Pds5a
	Zfp184
	Bend3
	Srsf10
	Gm30414
	Npm3
	Pisd
	Kif21a
	Slc35g2
	Arid1b
	Sox12
	Kif13a
	Foxp4
	Ccdc58
	Taf4
	Gcnt3
	Nfia
	Cdca7l
	Fpgs
	Gm50103
	Ramp2
	Gm10479
	Exosc7
	Naa25
	Fermt1
	Lmo1
	Nme1
	Lars2
	Plcg1
	Bora
	Mrpl49
	Focad
	Gstt2
	Zfp219
	Mdc1
	B130055M24Rik
	Ctc1
	Laptm4b
	Ddx39
	Rplp1
	Zdhhc2
	Capn1
	Ulbp1
	Epb41l4b
	Akap1
	Phtf2
	Prss12
	Eral1
	Ibtk
	C87436
	Prdx6
	Aars2
	Gm2237
	Ubqln4
	Gm20512
	Suv39h2
	Smc6
	Rps27rt
	Cenph
	Sema6d
	Tsfm
	Ttll4
	Rfwd3
	Fh1
	Nop56
	Fermt3
	Gm43330
	A230020J21Rik
	Txn2
	Fignl1
	Bcl7c
	Aen
	Cep192
	Farsb
	Rabggtb
	Rps16
	Sorbs2
	Vars
	Ppp1r9a
	Numa1
	Map3k21
	Gm11508
	Gm48099
	Ppm1b
	Noxo1
	Ctdp1
	Rps4x
	Gm49692
	2310068J16Rik
	Luc7l3
	Srsf6
	Aldh2
	Tmem39b
	Hyal3
	A330084C13Rik
	Polr1a
	E2f3
	Xpo1
	Mtus1
	Yae1d1
	Slc25a13
	Mtbp
	Reps1
	Gm14207
	Slc1a5
	Mtrr
	Nudcd2
	Hist1h3a
	Pa2g4
	Nup43
	Mrpl21
	Plcxd2
	Rasl11a
	Tnpo2
	Rsl1d1
	Cep295
	Nepro
	Clip2
	Jakmip1
	Zfp808
	Gnb1l
	Hist1h2ap
	Sik2
	Syncrip
	Smo
	Kpnb1
	Trim65
	Iars
	Ndc80
	Fastkd5
	Mphosph10
	Pwp2
	Tfb2m
	Tbc1d2
	Oprd1
	Gm47695
	Stambpl1
	Rnf125
	Gata4
	Dusp9
	Ddx46
	Arhgef28
	Arrb2
	Pdss2
	Cbfb
	Wdr18
	Mpzl2
	Riok2
	Cep57l1
	Rad54l2
	Taf5l
	Exosc3
	Gm19951
	BC006965
	Trim28
	Mybbp1a
	Pfas
	Pomgnt1
	Trim37
	Zfpm1
	Kctd6
	Gm16286
	Smc5
	Aplf
	Spdl1
	Ska1
	Cinp
	Emg1
	Rpl12
	Tmem11
	Sympk
	Depdc1b
	Zc3h18
	4833438C02Rik
	Ube2q2
	Senp6
	Tnpo3
	Pmf1
	Pank1
	Gpd1l
	Akap11
	Mrps9
	Ptgis
	Mrpl15
	Gm10501
	Rpl36a-ps1
	St6galnac2
	Nudt15
	Otud4
	Rtn4rl1
	Heatr3
	Alg13
	Ddx39b
	Vac14
	Mroh8
	Ybx2
	Zmym1
	Rbm10
	Klhdc2
	Usp10
	Gm17753
	Cdkn1b
	Med20
	G2e3
	Rpl7a
	Hist1h2ab
	Ppih
	Rps12
	Akr1b3
	C030034I22Rik
	Nup62
	Magohb
	Nhp2
	Exoc5
	Cenpt
	Rpl11
	Adpgk
	Ipo7
	Baz1b
	Ilf3
	Inppl1
	Rbm19
	Luc7l
	Timm13
	Eef1b2
	Kif18a
	Efna4
	Zfas1
	Rangap1
	Tuft1
	Myo19
	Ampd2
	Nop16
	Pdcd2
	Gars
	Srsf1
	Pabpc4
	Cox10
	Polr2d
	Gm31645
	Tmem44
	Aunip
	Lsm2
	Dleu2
	Stxbp6
	Ybx3
	Cenpn
	Pidd1
	Gm6133
	Arl10
	Pycrl
	C1qbp
	Gm3448
	Tanc1
	Cmas
	Nkrf
	Hist1h3c
	Gins2
	Mrps26
	Kansl2
	Rexo1
	Shq1
	Xndc1
	Pomgnt2
	Angel1
	Gm10184
	Cd55b
	Olfr275
	Chchd4
	Egr1
	Large2
	Adgrl1
	Ppp2r3d
	Tufm
	Txnrd2
	Bdp1
	Strap
	Eif2ak3
	Gm26782
	Eif3b
	Lonrf3
	Coq2
	4930579G24Rik
	Snx29
	Fitm2
	Usp48
	2410002F23Rik
	Gm13710
	App
	Tnfrsf11a
	Skp2
	Eef2
	Pdha1
	Ubn1
	Hist1h4n
	Gm26982
	Bcl11a
	Rpl8
	Cenpx
	Mdp1
	Atf3
	Pcdh1
	Nfx1
	Atg2b
	Tma16
	Kri1
	Mad1l1
	Hsp90ab1
	Ddx27
	Tmem70
	Dnaja3
	Tra2b
	Adam4
	Lfng
	Gtf2h1
	Crebzf
	Tsacc
	Gm33543
	Srsf3
	Idh3b
	S100a5
	C330011M18Rik
	Orc6
	Zc3hav1l
	Pitx2
	B230208H11Rik
	Gm11250
	Paxip1
	Piezo1
	Snrpd1
	Osgep
	Nop58
	9530036O11Rik
	Tmed5
	Xpo4
	Pnn
	Zfp523
	Mks1
	Knstrn
	Chtf18
	Atp13a3
	Zfp239
	Mtfp1
	2310001H17Rik
	Yars2
	Mre11a
	Zfp770
	Rnf43
	Ets2
	Akap8
	Lig1
	Ttk
	Tent4b
	Nup37
	Psat1
	Gm28557
	Efs
	Ccl9
	Shisa2
	Hdac2
	Acin1
	Rad50
	Rpl18
	Gtpbp1
	Ccdc117
	Zfp335os
	Rhbdd3
	Sart1
	Ano9
	Gm45866
	Fam160a2
	Hdac7
	4933439K11Rik
	Ebna1bp2
	Poli
	Rpl10a
	Gm13648
	Trak2
	Rhpn2
	Fxn
	Zhx3
	Casp8ap2
	Idh3a
	B3galnt2
	Eef2kmt
	Rpl18a
	Rpl28
	Tars2
	Rnaseh1
	Lurap1
	Dus3l
	Rae1
	Cenpo
	Gcfc2
	Sgf29
	Gpr156
	Cd40
	Gm45609
	Srbd1
	Smc1a
	Ppp4r4
	Ten1
	Exosc2
	Bard1
	Bri3bp
	Cpne1
	Rps3a1
	Eef1e1
	Dnajc2
	Tomm20
	Slf1
	Kcnk1
	Cmtr2
	Gimap1
	Hmgb2
	4933406C10Rik
	Gm17382
	Brd1
	Cpsf2
	Dnajb5
	Ttpa
	Gm16343
	Trim27
	1600002K03Rik
	Ruvbl1
	Taf1d
	Rpl32
	Mta1
	B230354K17Rik
	Gnptab
	Ciao2a
	Cep152
	Phgdh
	Twistnb
	Rps9
	Safb2
	Gtf2a2
	Card14
	Zswim3
	Sltm
	Pde8b
	Eri1
	Ak6
	Lpcat4
	Mtss1
	Unc119
	Atp13a1
	Larp4
	Ncmap
	Mcoln2
	Pla2g12a
	Camk1d
	Nufip1
	Polr2j
	Rps10
	Itsn1
	Pde4dip
	Gfer
	Man2a2
	Cep83
	Kat2a
	2410006H16Rik
	Scamp5
	Cenpw
	Il17rd
	Zpr1
	Rps6
	9330159M07Rik
	Hsf2bp
	Dpysl3
	Akt1s1
	Taf8
	Zfp131
	Rps7
	Parp1
	Dlgap4
	Onecut2
	Mapk13
	Bzw2
	Kif24
	Mrps30
	Afap1
	Prmt7
	Mrps7
	Gm4631
	Ssx2ip
	2510002D24Rik
	Uqcc1
	Inpp5a
	Add3
	Itpr1
	Ints1
	Lrp8
	Smg6
	Lzts2
	Cct3
	Gpsm1
	BC003965
	Prr18
	Cd38
	Fam234b
	Arl14
	Tgfbr1
	Josd1
	Cct7
	Wdr76
	Olfm4
	Arl6ip4
	Znhit6
	Lmcd1
	Fam72a
	Donson
	Jakmip2
	5430416N02Rik
	Ino80
	Zdhhc3
	Haus6
	Gm42984
	Nudt21
	Xpo6
	Terf1
	Pif1
	Krt15
	Gm43466
	Mrpl38
	Prkar2a
	Mrpl20
	Pfdn2
	Mettl16
	Eif3i
	Mak16
	Slc38a2
	Psme3
	Rreb1
	Sap25
	Ep400
	Arhgef38
	Kank3
	Pcgf2
	Rnaseh2c
	Ewsr1
	Rbbp7
	Taf1c
	Rnf227
	Zfp280b
	Rps20
	Exosc1
	Rbak
	Msi1
	H2afz
	Baiap2l2
	Sapcd2
	Gga2
	Mpp6
	Poc1b
	Snx2
	Mcph1
	Spout1
	Frat2
	Mpp4
	Rpl14
	Nek6
	Fam120a
	Adprhl2
	Rasgrf2
	Pabpn1
	Ogt
	Hspbap1
	Tk1
	Uba52
	Cmc2
	Mars2
	Rnf168
	Cct8
	Rbmxl1
	Depdc7
	Rab5if
	Noc2l
	Ago4
	Hist1h3d
	Rpl19
	Rpa1
	Nomo1
	Nfatc1
	Pdrg1
	Gdf15
	Ldb1
	Spen
	Fam83e
	Zkscan17
	Jun
	Poldip2
	Nap1l4
	Metap1d
	U2surp
	Fdxr
	AA386476
	Rps15
	Ighmbp2
	Qars
	Carm1
	Gpn1
	Ndufv1
	5033403F01Rik
	Mfsd14a
	Rack1
	Phc3
	Ocln
	Ncoa5
	Pigo
	Ulk1
	Rpl17
	Cdkn2aipnl
	Eif2s3x
	Map4k4
	Zfp599
	Ptprg
	Rcor1
	Ntmt1
	Tbc1d1
	Purb
	Reep4
	Sowahc
	Crtc2
	Chn2
	Zfp558
[truncated: 488 more rows]

## Sheet: 3.3
Differentially expressed genes between Lapc and LApcLef1 tumor-specific cells used for TissueEnrich
	avg_log2FC > 1.5	avg_log2FC < 1.5
	Ccnb1ip1	Ces1f
	Meg3	Xkr9
	Adgrg5	Dpysl2
	Gm14091	Tmem40
	Smkr-ps	Avil
	Lgr6	Fmnl2
	Lbx1	Sgpp1
	Gm14085	Gas7
	Pcna-ps2	Slc28a2
	Tspan18	6330403L08Rik
	Sv2b	Pla2g2f
	Gm37350	Lpcat2
	Eif3j2	Lbp
	Msx2	Casc1
	Gm7334	Cck
	Kazald1	Csrp2
	Lmo1	Tubb3
	Ptgis	Syt11
	Slc37a2	Dpep1
	Barx2	Trim34a
	Efna3	Bmp2
	Gm14226	D830039M14Rik
	Gm33370	Lrrc19
	Gm17322	Cdo1
	Cytip	Ceacam20
	Nrg2	Dhx58
	Cox4i2	Cpne2
	Myl3	Sp140
	Tppp	Tmem140
	1500035N22Rik	Zfp334
	Hamp2	Alox15
	Rgs13	Scin
	Sema6d	Clca4b
	D630023F18Rik	Rab11fip5
	Hist1h2bk	Phxr4
	Cutal	Fhad1
	Apoa5	Aldoc
	Aldh3b2	H2-M3
	Gm14325	Stra6
	Slc1a2	Nexn
	Nr0b2	Cidea
	Pgc	Nespas
	Adora1	Pdzrn3
	Trpm5	Spink4
	Tmem116	Fas
	Emb	Fam26f
	4930539J05Rik	Pdk4
	Gm28285	Herc6
	Ccdc74a	Ltbp3
	Zhx3	Ctse
	Rgs6	Dusp10
	Gm12860	2700033N17Rik
	Ghrhr	Insl6
	Cbx7	Mmp11
	Depdc7	Smim3
	Acta1	Tnfrsf11b
	Hsd17b2	Dab1
	Hes5	Lrch1
	2310043L19Rik	A430105I19Rik
	Pdzd7	H2-DMa
	Banf2	Hpn
	Fam65c	Sat2
	Hpdl	Ces2a
	Ppp4r4	Alpi
	Hmgcs2	Slc41a3
	Irx4	Plaur
	Gm20052	Itih5
	Lrmp	Efemp2
	4930558J18Rik	Ptpre
	Myh7b	Ccdc30
	Hist1h2ag	Tpsg1
	1810009A15Rik	Ces2e
	Slc1a3	BC051142
	Gm15848	Psmb9
	AU021092	Vtcn1
	5730419F03Rik	Abcb9
	0610038B21Rik	Gramd1a
	Pgam2	Stat1
	Lonrf3	Moxd1
	Ppef1	Gcnt4
	Pax8	Erich4
	Gm10384	Trim12a
	Adh7	Mme
	Aqp1	Gnao1
	C430042M11Rik	Fam43a
	Lyz1	Creb5
	Eomes	Clu
	Fhl1	Gsdma
	Bnipl	Cubn
	Car12	Fmnl3
	Gprin3	Hoxa3
	Scamp5	Mdfic
	Tmem87a	Gm42637
	Ccbe1	Nkd1
	Gm14326	Kif12
	2210019I11Rik	Papss2
	Tnfaip8l3	Cyyr1
	Slc30a3	Prss22
	Lancl3	Fmr1nb
	Cps1	Ramp3
	Gatm	Pcyt1b
	Hist1h2bj	Gm44386
	Epha4	Enpep
	Cd59a	Slc51b
	Hsd17b14	Peg3
	Esrrg	Ddit4l
	Hist1h3c	Gm15340
	Dct	Atp4a
	Gm15743	Hoxb8
	Sbk3	Slc4a3
	Msx1	Sult1b1
	Krt15	Apoa1
	Golga7b	Duox2
	Gm15912	Treh
	Ankrd42	Clps
	Gm14296	Ggta1
	Hsbp1l1	Cyp2c68
	S100a5	Spin2c
	Mrgpre	Mptx2
	Kremen2	Prom2
	Dnase1	Hsd17b6
	2810030D12Rik	Gm1673
	Bbof1	Npnt
	Dlk1	Plin5
	Tdrd12	Bmp4
	Morc4	Tmprss15
	Rbm3os	Serpina10
	Smad9	Bex2
	Fam188b	Ppp1r3b
	Bcl6b	Fgf9
	Phf19	Cadps
	Pxylp1	Slc15a1
	Gm10645	2010106E10Rik
	4930481A15Rik	Btbd17
	Xylb	Pdzk1
	Hist1h4b	Zfp286
		Lst1
		St3gal1
		Nckap5l
		Cdkn2b
		Hgfac
		Cd1d1
		Ptprr
		Sp110
		Pck1
		Sncg
		Napb
		Alox12
		H2-Q1
		1700003F12Rik
		Sh3kbp1
		Ugt2a3
		Chp2
		Uts2
		Ppp1r36
		Ier3
		Tmem173
		Stxbp1
		Lct
		Sema6b
		Cyp2d22
		Pcdhb17
		Arhgap23
		Reg3g
		Cldn18
		Tcf4
		C77370
		Dst
		Sbspon
		Rasip1
		Akr1b7
		Basp1
		Rgs2
		Hspb1
		Gal3st2
		Parp14
		2610528A11Rik
		Tmem45a
		Slc41a2
		Ube2l6
		Nfatc4
		Psca
		Abcb1b
		Ace
		Duoxa2
		Tubb6
		Gm6792
		Prss27
		H2-D1
		Creb3l4
		Npb
		Pdzd2
		Clec2h
		Ano1
		Cxx1b
		Slc5a11
		RP23-458C8,2
		Zfp189
		Cryab
		Gjb4
		Tff1
		Psapl1
		Hoxb6
		Triqk
		Lrrc2
		Spdef
		H2-K1
		Abca1
		Slc6a17
		Brdt
		Sh2d5
		Slc25a47
		Card11
		Chst4
		Hoga1
		Tmem108
		Aif1l
		Atf3
		Slc7a2
		Eml5
		Cd200r2
		Igfbpl1
		Gm14137
		Rassf10
		Tff2
		Adamts17
		Rai2
		Trim15
		Tff3
		Prps1
		Cabp1
		Padi1
		Gm766
		Gkn3
		D730048I06Rik
		Muc3
		Gm10800
		Lama3
		Arxes2
		Sgk2
		Oas1a
		Lyz2
		Aqp5
		Tap1
		Vwa2
		Bst1
		Aim2
		Hoxb9
		Irf5
		Nuak1
		Rps6kl1
		Abhd3
		4930452B06Rik
		Dnah2
		Arg2
		Tmem150c
		Gmpr
		Fam174b
		Kcnb2
		Slc46a3
		Mboat2
		Cacna2d1
		Prox1
		Cxcl1
		Tuba1a
		Snhg11
		Pou6f1
		Parm1
		Tmod1
		Snca
		Asb4
		Slc6a20a
		Hoxa9
		Lat2
		Gm10680
		Cadm4
		H2-Eb1
		Bmf
		Dmbt1
		Tnnt2
		Esyt3
		Spink1
		Gda
		Maml2
		Hddc3
		Mpp2
		Bbox1
		Paqr3
		Ttyh1
		Xaf1
		Gm15050
		Rasd2
		A930009A15Rik
		Saa1
		Ms4a4b
		Phlda1
		Mrc1
		Dennd2a
		Lrig3
		Fes
		Ptk6
		Bche
		Amotl1
		Gpcpd1
		Sntb1
		Ifi47
		Lgr5
		Catsperd
		Slfn4
		Ces1e
		Adam28
		Gm16104
		Bcas1
		F3
		Oas1g
		Frem2
		Pcsk5
		Def6
		Btnl1
		Icam1
		Sult1d1
		Btnl2
		Adamts10
		Galnt18
		Dusp1
		Lef1
		Socs3
		Podxl2
		Grap
		Fkbp1b
		Morc1
		Slc2a5
		Hoxa7
		Smlr1
		Capn9
		Fkbp6
		Kcnh8
		Guca2b
		St3gal4
		Ttc12
		Gpr137b
		Muc2
		Ramp1
		2010109I03Rik
		Plet1
		Tmprss11e
		Adamts1
		Cd79b
		Fabp2
		Mafb
		Coro2b
		Gm28172
		Tap2
		Rtp4
		Mnx1
		Irgm1
		Gdf11
		Atp4b
		1700024P16Rik
		Pcolce2
		Lemd1
		Ggt1
		Pdgfra
		Myh10
		Kcnj2
		Adh4
		Syn1
		Bfsp2
		Gm17501
		Nrp2
		Slc2a2
		Psmb8
		Wfdc15b
		H2-Q4
		Slc19a3
		Spata6
		Mmp20
		Tnfaip2
		Cyp2d10
		Dusp6
		Cyr61
		Bean1
		Rgs12
		Mylip
		Eya2
		Reg3a
		Podn
		Ifit1
		Ltf
		Rbm24
		Msrb3
		Fetub
		Ptgs1
		Syt5
		Gm15261
		Gm11713
		Onecut3
		Cyb5r2
		Tnfrsf23
		Gm21887
		C1qtnf6
		Fabp1
		Penk
		Padi4
		Abcc12
		B2m
		Msn
		H2-DMb1
		Fzd10
		Scd3
		Clstn2
		Ptgds
		Lrrc8c
		Sidt1
		Kif3c
		Gm8113
		F2
		Fcgbp
		Epha7
		Ciita
		Ugt2b5
		Gpr137b-ps
		Tnf
		Mocos
		Oas3
		Rdx
		Fabp6
		Olfml2a
		Fxyd6
		Habp2
		Dync1i1
		Krt14
		Cyp26a1
		Slc6a13
		Zg16
		Cd36
		Cd274
		Ifit3
		H2-Ab1
		Shh
		Ddx60
		Ly6c1
		Slc13a2
		Isl1
		Pdgfrl
		Csf1
		Sytl2
		Runx1t1
		Pdgfc
		Sfrp5
		2510009E07Rik
		Acaa1b
		Itga7
		Ephb6
		Nrp1
		Apoc3
		Timp1
		Plcb1
		D930028M14Rik
		Dkk2
		Kif19a
		Sis
		Ssbp2
		Eva1c
		Sox5
		Svopl
		H2-Aa
		Cadm1
		Gip
		Adgrg6
		Gbp7
		Ndufa4l2
		Il1r1
		AW112010
		Irak1bp1
		Dlx3
		Mcpt2
		Slfn2
		Tubb4a
		Ido1
		Stx11
		Lypd3
		Isg15
		Fhod3
		Serpine2
		Srrm4
		Cpxm2
		Apoa4
		Gm8909
		Nanos1
		Aldh1a1
		1700016C15Rik
		Naaladl2
		Scara3
		Ly6d
		Gnal
		Rcan2
		Prkar1b
		Cxxc4
		Irx3
		Obp2a
		Syne1
		Dbn1
		Eml1
		Nupr1
		Stc1
		Prkcdbp
		Slc16a12
		Hoxa5
		Leap2
		Ivl
		Entpd3
		Ccdc136
		Prelp
		St8sia5
		Nrn1
		Trim30d
		Sardh
		Tenm4
		Cyp3a25
		Tesc
		Anxa6
		Reg3b
		Sdr16c5
		Pglyrp1
		Apol9a
		Col12a1
		Gm26671
		Cd74
		Tmprss13
		Ccdc33
		Rbp2
		Ltbp1
		Stox2
		Folr1
		Gdf15
		Arhgef15
		T
		Olfr56
		Dusp22
		Plat
		Igf1
		Ift57
		4631405K08Rik
		Dach2
		AA467197
		Anxa10
		Shisa4
		Gm12603
		Slc47a1
		Il18bp
		Prex2
		Rbp4
		Otop3
		Ifit3b
		Vsig1
		St3gal5
		Rnf152
		Armcx3
		Spred3
		Efcab1
		Fgd3
		Tanc2
		Ets1
		Samd12
		Apol9b
		Gpsm3
		Zbp1
		Pik3cg
		Esr1
		Pde11a
		Thbs1
		Pnliprp1
		Dapk1
		Slc43a1
		Gata2
		Steap4
		Spp1
		Fut9
		Fxyd5
		Rrad
		Gm8730
		Cyp3a11
		Gpm6b
		Gsta1
		Pkd2l1
		Sgce
		Ccdc109b
		Megf11
		Rab7b
		Neurl1a
		Foxc1
		Ly6g
		Igfbp2
		Pgf
		Rhoj
		Fgf1
		Apobr
		Tceal8
		Pros1
		Nlrp10
		Gm17634
		Igfbp5
		Lif
		Phf11d
		Limch1
		Cyp2c66
		Il7
		Fam101a
		Kcne1
		Cald1
		Pcbp3
		Cxcl10
		Ltb
		Ccl5
		Gad2
		Bdh2
		Impg2
		Arhgap24
		Pycr1
		Ppfia4
		Atp8b2
		Cyp26b1
		Nrxn3
		Osmr
		Gulo
		Pnoc
		Irgm2
		Cym
		Wnt10a
		F2r
		Usp18
		Fst
		Pxdn
		Gm19589
		H19
		Kif1a
		Bdnf
		Fn1
		Atp10a
		Cacna1h
		Ifi27l2a
		Btg3
		Aldh1a2
		Zmat4
		Col27a1
		Hmgn3
		Bex1
		Abi3bp
		Rdh9
		Adora2a
		Comp
		Muc6
		Cfh
		Serpinf2
		Igtp
		Wnt6
		Ifi44
		Scnn1b
		Nlrc5
		Gm11728
		Lypd6b
		Siglec15
		Ubd
		Sp9
		Thsd7a
		3830403N18Rik
		Acta2
		Amer2
		Padi3
		Gm26520
		9330175E14Rik
		Ceacam10
		Apod
		Abcg1
		Gbp5
		Cdkn2a
		Dsc3
		Fam19a1
		Ptn
		Gbp3
		Ccdc180
		5930412G12Rik
		Glrp1
		3110079O15Rik
		Zap70
		Ascl4
		Bex4
		Slc38a4
		Lingo1
		Map2
		Meis2
		Crnde
		Trpv6
		Serpinb11
		Uchl1
		Inhbb
		Ush1g
		Dkk3
		Il23a
		Gjb5
		Tshz2
		Zfp423
		Cxcl2
		Lrrn3
		1700112E06Rik
		Gpr182
		Trim30a
		Sp6
		Crybb1
		Otop2
		H2-Q6
		Gbx2
		Kif5c
		Rgs16
		Mpped2
		A730046J19Rik
		Enho
		H2-Q7
		Itm2a
		Rnf180
		Lmo2
		Cfi
		Tgtp2
		Angptl2
		Alb
		Palmd
		Mt3
		Slc26a4
		Plekhh2
		Nptx2
		Faim2
		Pnliprp2
		Rgs7bp
		Irx5
		Gzma
		Gm29678
		Col9a3
		Cxcl9
		Ntng1
		Mcpt1
		Alx3
		Serping1
		C3
		Pak3
		Gbp2
		Npy
		Bpifb1
		Trf
		Gbp8
		9930111J21Rik2
		Erich3
		Fgf3
		Gsx2
		Wfdc18
		Cpne8
		Atp1a2
		Armcx2
		Nefl
		Scube1
		Tgtp1
		Tbx1
		Gbp9
		Wfdc17
		Gm22
		Nav3
		Spock2
		Evx1
		Mdga2
		Pcdh7
		Iigp1
		Cd177
		Gfra1
		Nxpe2
		Rgs5
		Prss56
		Rbm11
		Bpifb5
		Gm4951
		Vim
		Wif1
		Gm29455
		Slc44a5
		Evx1os
		Nxpe4
		Flnc
		F830016B08Rik
		Krt17
		Fam19a2
		Cldn1
		Bcat1
		Gm36520
		Gbp4
		Lrg1
		Gm12888
		Nppb
		Ptprz1
		Ankrd1
		Lcn2
		Serpina3n

## Sheet: 3.4
	Oncofetal gene signature used in Supplementary Figure 9
	COL4A2
	COL4A1
	ANXA5
	TIMP2
	PMEPA1
	ANXA1
	CCND1
	CNN2
	RBMS1
	TUBB6

## Sheet: 3.5
cell_type	gene_symbol
Absorptive Intestine	Reg1a
Absorptive Intestine	Ccl25
Absorptive Intestine	Dmbt1
Absorptive Intestine	Reg3a
Absorptive Intestine	Olfm4
Absorptive Intestine	Pigr
Absorptive Intestine	Adh1c
Absorptive Intestine	Cps1
Absorptive Intestine	Ramp1
Absorptive Intestine	Rbp2
Absorptive Intestine	Gsta1
Absorptive Intestine	Aldob
Absorptive Intestine	Anpep
Absorptive Intestine	Fabp2
Absorptive Intestine	Apoa4
Absorptive Intestine	Apoa1
Absorptive Intestine	Apoc3
Absorptive Intestine	Apob
Absorptive Intestine	Cyp3a4
Absorptive Intestine	Tm4sf4
Absorptive Intestine	Akr1b10
Absorptive Intestine	Slc26a3
Absorptive Intestine	Tm4sf20
Absorptive Intestine	Aadac
Absorptive Intestine	Ugt2b17
Absorptive Intestine	Ces2
Absorptive Intestine	Adirf
Absorptive Intestine	Gsta2
Absorptive Intestine	Adh4
Absorptive Intestine	Hpgd
Absorptive Intestine	Fabp1
Absorptive Intestine	Slc51b
Absorptive Intestine	Anxa13
Absorptive Intestine	Sult2a1
Absorptive Intestine	Mep1b
Absorptive Intestine	Ms4a8
Absorptive Intestine	Ca2
Absorptive Intestine	Vnn1
Absorptive Intestine	Slc2a2
Absorptive Intestine	Glrx
Absorptive Intestine	Aldh1a1
Absorptive Intestine	Mme
Absorptive Intestine	Zg16
Absorptive Intestine	Hla-dma
Absorptive Intestine	Cyp2c9
Absorptive Intestine	Hmox1
Absorptive Intestine	Maf
Absorptive Intestine	Cd36
Absorptive Intestine	Edn3
Absorptive Intestine	Itm2b
Absorptive Intestine	Mpp1
Absorptive Intestine	Plin2
Absorptive Intestine	Rnf186
Absorptive Intestine	Ace
Absorptive Intestine	Isg20
Absorptive Intestine	Sdcbp2
Absorptive Intestine	Krt20
Absorptive Intestine	Mall
Absorptive Intestine	Gk
Absorptive Intestine	Slc40a1
Absorptive Intestine	Mep1a
Absorptive Intestine	Sult1e1
Absorptive Intestine	Pdk4
Absorptive Intestine	Hopx
Absorptive Intestine	Mln
Absorptive Intestine	Spib
Absorptive Intestine	Gip
Absorptive Intestine	Ca7
AP_1_complex	Jun
AP_1_complex	Fos
AP_1_complex	Fosb
AP_1_complex	Fosl1
AP_1_complex	Fosl2
EMT	Serping1
EMT	Vtn
EMT	Ugt2b15
EMT	Cdh2
EMT	Serpina5
EMT	C3
EMT	Bicc1
EMT	Cdh6
EMT	Cxcl6
EMT	Fam150b
EMT	Onecut1
EMT	Agt
EMT	Mcam
EMT	Defb1
EMT	Krt7
EMT	Col18a1
EMT	C1s
EMT	C1r
EMT	Fga
EMT	Apcs
EMT	Cfh
EMT	Habp2
EMT	Fgg
EMT	Fgb
EMT	Asgr2
EMT	Alb
EMT	Gc
EMT	Itih2
EMT	Serpina6
EMT	Ambp
EMT	Cpb2
EMT	Igfbp1
EMT	Akr1c1
EMT	Sdc2
EMT	Itih5
EMT	Spp1
EMT	Dcdc2
EMT	Nnmt
EMT	Cav2
EMT	Cav1
EMT	Kcnj16
EMT	C1orf186
EMT	Cldn10
EMT	Fxyd2
EMT	Itga5
EMT	Fstl3
EMT	Fstl1
EMT	Vim
EMT	Pik3c2g
EMT	F5
EMT	Ncam1
EMT	C5orf46
EMT	Sulf1
EMT	Rgs4
EMT	Vtcn1
EMT	Inhba
EMT	Vcan
EMT	Chst9
EMT	C6
EMT	Stom
EMT	Clic6
EMT	Igfbp5
EMT	Cald1
EMT	Cfi
EMT	Gatm
EMT	Clu
EMT	Cldn1
EMT	Tnfaip2
EMT	Ptn
EMT	Lgals1
EMT	Tgfb2
EMT	Snap25
EMT	Scgn
EMT	Slc4a4
EMT	Sfrp5
EMT	Ccl2
EMT	Ankrd1
EMT	Krt81
EMT	Tm4sf18
EMT	Anxa8
EMT	Col5a2
EMT	Tfpi
EMT	Homer2
EMT	Rassf8
EMT	Robo1
EMT	Phldb2
EMT	Alpk2
EMT	Map2
EMT	Rdx
EMT	Rora
EMT	Arl4c
EMT	Fam107b
EMT	Alcam
EMT	Tnc
EMT	Meg3
EMT	Rp11-397g17.1
EMT	Tmem45a
EMT	Pdgfra
EMT	Serpine1
EMT	Cyr61
EMT	Ubd
EMT	Cxcl5
EMT	Rbms3
EMT	Bex1
EMT	Birc3
EMT	Arhgap29
EMT	Hes4
EMT	Creb5
EMT	Cd59
EMT	Ctsl
EMT	Akr1c2
EMT	Fn1
EMT	Bex3
EMT	Cyp3a7
EMT	Pdlim3
EMT	Adamts1
EMT	Tceal2
EMT	Col12a1
EMT	Edn2
EMT	Acta2
EMT	Plcxd3
EMT	Spock3
EMT	Egfr
EMT	Nmt2
EMT	Rp11-1i2.1
EMT	Gabrp
EMT	Scgb3a1
EMT	Dpcr1
EMT	Crisp3
EMT	Kcnj15
EMT	Hla-dqa2
EMT	Kcnd2
EMT	Krt4
EMT	Arpp21
EMT	Fcn3
EMT	Pappa2
EMT	Adh1b
EMT	Adh1a
EMT	Linc00844
EMT	Glyat
EMT	Agxt
EMT	Hao1
EMT	Ugt2b10
EMT	Hrg
EMT	Ahsg
EMT	Angptl3
EMT	Kng1
EMT	Serpinc1
EMT	Cfhr1
EMT	Plg
EMT	Masp2
EMT	C8b
EMT	Hpx
EMT	Arg1
EMT	Tat
EMT	Spp2
EMT	Hp
EMT	C8a
EMT	Afm
EMT	F13b
EMT	Hsd17b6
EMT	Serpina11
EMT	Cfhr2
EMT	F9
EMT	C9
EMT	Saa4
EMT	Mbl2
EMT	Mat1a
EMT	Cyp4a11
EMT	Cyp2c8
EMT	Hsd11b1
EMT	Apoc2
EMT	Tdo2
EMT	Cyp2e1
EMT	Bhmt
EMT	Hfe2
EMT	Apoa5
EMT	Lect2
EMT	Cyp8b1
EMT	Slc10a1
EMT	A1bg
EMT	Fetub
EMT	Acot12
EMT	Cyp2a6
EMT	Pglyrp2
EMT	Dio1
EMT	Linc01554
EMT	Hpr
EMT	Sds
EMT	Apof
EMT	Slc22a7
EMT	Cd14
EMT	Gnmt
EMT	Nr1i3
EMT	Acsm2b
EMT	Acsm2a
EMT	Hpd
EMT	Apoh
EMT	Fmo3
EMT	Bche
EMT	Baat
EMT	Ftcd
EMT	Gamt
EMT	Orm1
EMT	Itih1
EMT	Itih3
EMT	F2
EMT	Fgl1
EMT	Orm2
EMT	Ugt2b4
EMT	C4bpa
EMT	Apoc1
EMT	A2m
EMT	Lbp
EMT	Crp
EMT	Cp
EMT	Serpinf1
EMT	C5
EMT	Lipc
EMT	Rbp4
EMT	Ttr
EMT	Tf
EMT	Apoe
EMT	Apoa2
Endoderm Development	Eif1ay
Endoderm Development	Ddx3y
Endoderm Development	Bex4
Endoderm Development	Capn6
Endoderm Development	Ephb6
Endoderm Development	Igfbp3
Endoderm Development	Spon2
Endoderm Development	Abhd2
Endoderm Development	Amigo2
Endoderm Development	Inhbb
Endoderm Development	Syt1
Endoderm Development	Cab39l
Endoderm Development	Nkd1
Endoderm Development	Prox1
Endoderm Development	Itpr2
Endoderm Development	Bmp4
Endoderm Development	Ptch1
Endoderm Development	Slc1a5
Endoderm Development	Nr2f1
Endoderm Development	Fyn
Endoderm Development	Itga1
Endoderm Development	Tgfbi
Endoderm Development	Phlda1
Endoderm Development	Cemip
Endoderm Development	Sema3a
Endoderm Development	Anxa6
Endoderm Development	Tmx4
Endoderm Development	Klrc2
Endoderm Development	Filip1l
Endoderm Development	Wnt5b
Endoderm Development	Nckap5
Endoderm Development	Pmepa1
Endoderm Development	Sulf2
Endoderm Development	Pdgfa
Endoderm Development	Gadd45a
Endoderm Development	Has2
Endoderm Development	Stk38l
Endoderm Development	Sox6
Endoderm Development	Fndc3a
Endoderm Development	Col1a1
Endoderm Development	Oas1
Endoderm Development	Phactr3
Injury Repair	Gage1
Injury Repair	Hbe1
Injury Repair	Igfbp6
Injury Repair	Lgals7b
Injury Repair	Sohlh1
Injury Repair	Hbg2
Injury Repair	Osmr
Injury Repair	C5orf17
Injury Repair	Cox7b2
Injury Repair	Sfta1p
Injury Repair	Ryr1
Injury Repair	Linc01419
Injury Repair	Rab34
Injury Repair	Pcat19
Injury Repair	Col6a2
Injury Repair	Ly6k
Injury Repair	Lgals7
Injury Repair	Uchl1
Injury Repair	Tktl1
Injury Repair	Klk6
Injury Repair	Nras
Injury Repair	Col6a1
Injury Repair	Fam133a
Injury Repair	Rp11-834c11.4
Injury Repair	Magea10
Injury Repair	Prss21
Injury Repair	Tubb6
Injury Repair	Fam83a
Injury Repair	Birc7
Injury Repair	Ptgds
Injury Repair	Linc01503
Injury Repair	Lynx1
Injury Repair	Dennd2c
Injury Repair	Itgbl1
Injury Repair	Eef1a2
Injury Repair	Krt17
Injury Repair	L1cam
Injury Repair	Krt6b
Injury Repair	Prkcdbp
Injury Repair	Mmp7
Injury Repair	Cdkn2a
Injury Repair	Axl
Injury Repair	Cthrc1
Injury Repair	Crabp2
Injury Repair	Mdfi
Injury Repair	Bcas2
Injury Repair	Rarres1
Injury Repair	Meltf
Injury Repair	Irx4
Injury Repair	Page4
Injury Repair	Mmp23b
Injury Repair	Trim33
Injury Repair	Cacna1a
Injury Repair	Egfl7
Injury Repair	Tnnt1
Injury Repair	Ac006262.5
Injury Repair	Klk11
Injury Repair	Alppl2
Injury Repair	Col4a2
Injury Repair	Fads2
Injury Repair	Fads1
Injury Repair	Thy1
Injury Repair	C5orf58
Injury Repair	Sncg
Injury Repair	Gap43
Injury Repair	Apol1
Injury Repair	Thbd
Injury Repair	Sfta2
Injury Repair	Cpvl
Injury Repair	Upk3b
Injury Repair	Lypd2
Injury Repair	Tymp
Injury Repair	Fam132a
Injury Repair	Rarres3
Injury Repair	Tnfsf9
Injury Repair	Cd70
Injury Repair	Socs3
Injury Repair	Gjc1
Injury Repair	Saa1
Injury Repair	Saa2
Injury Repair	S100a7
Injury Repair	Klhdc7b
Injury Repair	Tff2
Injury Repair	Fabp3
Injury Repair	Krt14
Injury Repair	Linc01606
Injury Repair	Padi1
Injury Repair	Serpinb4
Injury Repair	Kcnq3
Injury Repair	Snai2
Injury Repair	Herc5
Injury Repair	Plat
Injury Repair	Cck
Injury Repair	Msln
Injury Repair	Clic3
Injury Repair	Tm4sf1
Injury Repair	Emp1
Injury Repair	Timp2
Injury Repair	Anxa1
Injury Repair	Il18
Injury Repair	Tacstd2
Injury Repair	Ahnak2
Injury Repair	Gpc1
Injury Repair	Ptrf
Injury Repair	Plaur
Injury Repair	Lamc2
Injury Repair	Lamb3
Injury Repair	Lama3
Injury Repair	Efnb2
Injury Repair	Cda
Injury Repair	Gjb3
Injury Repair	Scel
Injury Repair	Dusp5
Injury Repair	Pim1
Injury Repair	Gulp1
Injury Repair	Il11
Injury Repair	Raet1l
Injury Repair	S100a2
Injury Repair	Lif
Injury Repair	Pmp22
Injury Repair	Klk7
Injury Repair	Igfl1
Injury Repair	Spock1
Injury Repair	Pgbd5
Injury Repair	Mir4435-2hg
Injury Repair	Dusp14
Injury Repair	Dclk1
Injury Repair	Dcbld2
Injury Repair	Akap12
Injury Repair	Mfge8
Injury Repair	Il23a
Injury Repair	Lbh
Injury Repair	Krt80
Injury Repair	Ppl
Injury Repair	Itgb6
Injury Repair	Sema7a
Injury Repair	Pdgfb
Injury Repair	Map1b
Injury Repair	Wnt10a
Injury Repair	Dpysl3
Injury Repair	Tp53inp2
Injury Repair	Chrna1
Injury Repair	Paep
Injury Repair	Mamdc2
Injury Repair	Csmd3
Injury Repair	Flna
Injury Repair	Msn
Injury Repair	Emp3
Injury Repair	Nes
Injury Repair	Tgm2
Intestine	Magea3
Intestine	Magea12
Intestine	Csag1
Intestine	Fggy
Intestine	Ppp1r14a
Intestine	Nptx2
Intestine	Pck1
Intestine	Urad
Intestine	Timp3
Intestine	Edn1
Intestine	Thbs1
Intestine	Ncoa7
Intestine	Tdgf1
Intestine	Slc6a6
Intestine	Tpm2
Intestine	Ca9
Intestine	Ntrk2
Intestine	Spink1
Intestine	Igfbp2
Intestine	Krt18
Intestine	Krt8
Intestine	S100a6
Intestine	Agr2
Intestine	Lgals3
Intestine	Krt19
Intestine	Epcam
Intestine	Hmgcs2
Intestine	Lgals2
Intestine	Myc
Intestine	Cdx2
Intestine	Cdx1
Intestine	Ppp1r1b
Intestine	Muc12
Intestine	Ccnd2
Intestine	Gnas
Intestine	Naca2
Intestine	Cnbp
Intestine	Ppif
Intestine	Psat1
Intestine	Asns
Intestine	Trib3
Intestine	Phgdh
Intestine	Plcb4
Intestine	Nox1
Intestine	Ceacam6
Intestine	Gdf15
Intestine	Arse
Intestine	Prss33
Intestine	Sepp1
Intestine	Foxd1
Intestine	Zg16b
Intestine	Susd3
Intestine	Rp11-462g2.1
Intestine	Cel
Intestine	Il33
Intestine	Dab2
Intestine	Il32
Intestine	Fhl2
Intestine	Ctsv
Intestine	Ifi30
Neuroendocrine	Chgb
Neuroendocrine	Scg3
Neuroendocrine	Srrm3
Neuroendocrine	Mir7-3hg
Neuroendocrine	Neurod1
Neuroendocrine	Insm1
Neuroendocrine	Rfx6
Neuroendocrine	Cpe
Neuroendocrine	Ldb2
Neuroendocrine	Rab3c
Neuroendocrine	Sp9
Neuroendocrine	Kiaa1462
Neuroendocrine	Col1a2
Neuroendocrine	Kif5c
Neuroendocrine	Pcdh15
Neuroendocrine	Peg10
Neuroendocrine	Cnih2
Neuroendocrine	Caly
Neuroendocrine	Syt4
Neuroendocrine	Kif1a
Neuroendocrine	Angpt1
Neuroendocrine	Csrnp3
Neuroendocrine	Rab3b
Neuroendocrine	Plppr4
Neuroendocrine	Tubb1
Neuroendocrine	Scgb1d2
Neuroendocrine	Rundc3a
Neuroendocrine	Lix1
Neuroendocrine	Rspo2
Neuroendocrine	Ambn
Neuroendocrine	Moxd1
Neuroendocrine	Entpd3
Neuroendocrine	Adam23
Neuroendocrine	Vgf
Neuroendocrine	Pstpip1
Neuroendocrine	Kcnb1
Neuroendocrine	Sstr2
Neuroendocrine	Enpp2
Neuroendocrine	Kcnk3
Neuroendocrine	Akain1
Neuroendocrine	Dkk3
Neuroendocrine	Myo3b
Neuroendocrine	Ptprz1
Neuroendocrine	Sgcd
Neuroendocrine	Loxl2
Neuroendocrine	Fgfr1
Neuroendocrine	Rtn1
Neuroendocrine	Gnai1
Neuroendocrine	Adgrg2
Neuroendocrine	Tac1
Neuroendocrine	Gng11
Neuroendocrine	Unc80
Neuroendocrine	Syp
Neuroendocrine	Pcsk1n
Neuroendocrine	Tuba1a
Neuroendocrine	Tubb2b
Neuroendocrine	Smim6
Neuroendocrine	Ifitm5
Neuroendocrine	Nox3
Neuroendocrine	Lor
Neuroendocrine	Ntm
Neuroendocrine	Rp11-13a1.1
Neuroendocrine	Pomc
Neuroendocrine	Nptx1
Neuroendocrine	Vit
Neuroendocrine	Chst8
Neuroendocrine	Rp11-232m24.1
Neuroendocrine	Cacng2
Neuroendocrine	Stmn2
Neuroendocrine	Nppc
Neuroendocrine	Pcolce2
Neuroendocrine	Mgat4c
Neuroendocrine	Prickle1
Neuroendocrine	Ism1
Neuroendocrine	Ac008074.4
Neuroendocrine	Scn3b
Neuroendocrine	Syt6
Neuroendocrine	Slc18a2
Neuroendocrine	Cdh22
Neuroendocrine	Prl
Neuroendocrine	Hey1
Neuroendocrine	Gdf10
Neuroendocrine	Sorcs3
Neuroendocrine	Sgms2
Neuroendocrine	Zeb1
Neuroendocrine	Nsmce3
Neuroendocrine	Plscr5
Neuroendocrine	Sema3d
Neuroendocrine	Fst
Neuroendocrine	Hdac9
Neuroendocrine	Scg2
Neuroendocrine	Enpp3
Neuroendocrine	Igf1
Neuroendocrine	Cplx2
Neuroendocrine	Cnpy1
Neuroendocrine	Ctnna2
Neuroendocrine	Rp11-21b23.2
Neuroendocrine	Ascl5
Neuroendocrine	Mmp2
Neuroendocrine	Dlx1
Neuroendocrine	Tbc1d23
Neuroendocrine	Nkx2-5
Neuroendocrine	Epha3
Neuroendocrine	Ngfr
Neuroendocrine	Mmp24
Neuroendocrine	Bsn
Neuroendocrine	Krt71
Neuroendocrine	Hcg22
Neuroendocrine	Serpinb2
Neuroendocrine	Enam
Neuroendocrine	Plpp4
Neuroendocrine	Stmn4
Neuroendocrine	Rp11-788h18.1
Neuroendocrine	Lrrc53
Neuroendocrine	Pax4
Neuroendocrine	Cacna2d1
Neuroendocrine	Fev
Neuroendocrine	Ppfia2
Neuroendocrine	Chga
Neuroendocrine	Kcnb2
Neuroendocrine	Cryba2
Neuroendocrine	Nkx2-2
Neuroendocrine	Rp11-531a24.3
Neuroendocrine	Mfap4
Neuroendocrine	Eya2
Neuroendocrine	Sst
Neuroendocrine	Ucn3
Neuroendocrine	Grik2
Neuroendocrine	Neurog3
Neuroendocrine	Kif19
Neuroendocrine	Clps
Neuroendocrine	Susd2
Neuroendocrine	Fam181b
Neuroendocrine	Scamp5
Neuroendocrine	Tmem198
Neuroendocrine	Sucnr1
Neuroendocrine	Ap3b2
Neuroendocrine	Krt27
Neuroendocrine	Spanxn5
Neuroendocrine	Rp11-417l19.2
Neuroendocrine	Linc01127
Neuroendocrine	Krt34
Neuroendocrine	Asprv1
Neuroendocrine	Zbed2
Neuroendocrine	Dsg4
Neuroendocrine	Spink6
Neuroendocrine	Morc1
Neuroendocrine	Linc00871
Neuroendocrine	Kcnip4
Neuroendocrine	Xkr4
Neuroendocrine	Bmper
Neuroendocrine	Tph1
Neuroendocrine	Hoxc5
Osteoblast	Cst4
Osteoblast	Cst2
Osteoblast	Cst1
Osteoblast	Hs3st4
Osteoblast	Ddit4l
Osteoblast	Clgn
Osteoblast	Gpr83
Osteoblast	Sdr16c5
Osteoblast	Slc26a7
Osteoblast	Pam
Osteoblast	Wnt4
Osteoblast	Dlx5
Osteoblast	Sult1c4
Osteoblast	C9orf3
Osteoblast	Gabra2
Osteoblast	Id1
Osteoblast	Id3
Osteoblast	Id4
Osteoblast	Crip1
Osteoblast	Selenbp1
Osteoblast	Ephx1
Osteoblast	Cd38
Osteoblast	Wif1
Osteoblast	Slc7a8
Osteoblast	Af064858.8
Osteoblast	Spdyc
Osteoblast	S1pr3
Osteoblast	Ckmt2
Osteoblast	Pygb
Osteoblast	C8orf33
Osteoblast	Samd11
Osteoblast	Prss23
Osteoblast	Pdlim4
Osteoblast	Ptp4a3
Osteoblast	Pcp4
Osteoblast	Msx1
Osteoblast	Efcab14
Osteoblast	Linc01411
Osteoblast	Ly6g6d
Osteoblast	Lamp5
Osteoblast	Linc00616
Osteoblast	Ctsz
Osteoblast	Tspan5
Osteoblast	Oxr1
Osteoblast	Nrcam
Osteoblast	Fgf9
Osteoblast	Nrp2
Osteoblast	Ifitm1
Osteoblast	Casp1
Osteoblast	Akr1c3
Osteoblast	Prac1
Osteoblast	Fabp5
Osteoblast	Ly6e
Osteoblast	Casp5
Osteoblast	Atp12a
Osteoblast	Kcnc2
Osteoblast	Tnnc1
Osteoblast	Crip2
Osteoblast	Tppp3
Osteoblast	Rarres2
Osteoblast	Nupr1
Osteoblast	Hspa1a
Osteoblast	Sytl2
Osteoblast	Hsd11b2
Osteoblast	Matn2
Osteoblast	Mdk
Osteoblast	Linc00176
Osteoblast	Ch17-125a10.2
Osteoblast	Crat
Osteoblast	Pla2g4a
Osteoblast	Scg5
Osteoblast	Rp11-467j12.4
Osteoblast	Cldn2
Osteoblast	Kctd12
Osteoblast	Bcl2l15
Osteoblast	Mxra5
Osteoblast	Muc17
Osteoblast	Adgrb1
Osteoblast	Vwa5b1
Osteoblast	Calcb
Osteoblast	Hspb3
Osteoblast	Tmigd1
Secretory Intestine	Spink4
Secretory Intestine	Reg4
Secretory Intestine	Retnlb
Secretory Intestine	Fcgbp
Secretory Intestine	Muc5ac
Secretory Intestine	Clca1
Secretory Intestine	Rep15
Secretory Intestine	Wfdc2
Secretory Intestine	L1td1
Secretory Intestine	Serpina1
Secretory Intestine	Itln1
Secretory Intestine	Tff1
Secretory Intestine	Tff3
Secretory Intestine	Fam3d
Secretory Intestine	Lefty1
Secretory Intestine	Tpsg1
Secretory Intestine	Spdef
Secretory Intestine	St6galnac1
Secretory Intestine	Linc00261
Secretory Intestine	Creb3l1
Secretory Intestine	B3gnt6
Secretory Intestine	Pcsk1
Secretory Intestine	Pcca
Secretory Intestine	St3gal4
Secretory Intestine	Klk1
Secretory Intestine	Lypd8
Secretory Intestine	Slitrk6
Secretory Intestine	Frzb
Secretory Intestine	Trpa1
Secretory Intestine	Defa6
Secretory Intestine	Defa5
Secretory Intestine	Klk12
Secretory Intestine	Hepacam2
Secretory Intestine	Guca2a
Secretory Intestine	Atoh1
Secretory Intestine	Cacna2d2
Secretory Intestine	Selm
Secretory Intestine	Lrrc26
Secretory Intestine	Dll1
Secretory Intestine	Mb
Secretory Intestine	Bcas1
Secretory Intestine	Robo2
Secretory Intestine	Hes6
Secretory Intestine	Ugt2b7
Secretory Intestine	Smad9
Secretory Intestine	Best2
Secretory Intestine	Rasd1
Secretory Intestine	Npw
Secretory Intestine	Aqp3
Secretory Intestine	Entpd8
Secretory Intestine	Cxcl12
Secretory Intestine	Rnase1
Secretory Intestine	Ccl26
Secretory Intestine	Lrrc17
Secretory Intestine	Krtap17-1
Secretory Intestine	Guca2b
Secretory Intestine	Nefl
Secretory Intestine	Hla-b
Secretory Intestine	Hla-c
Secretory Intestine	Ifi27
Secretory Intestine	Psmb9
Secretory Intestine	Hla-f
Secretory Intestine	Sod3
Secretory Intestine	Vsig2
Secretory Intestine	C15orf48
Secretory Intestine	Lyz
Secretory Intestine	Agr3
Secretory Intestine	S100p
Secretory Intestine	Lcn2
Secretory Intestine	Pdzk1ip1
Secretory Intestine	Nxpe4
Secretory Intestine	Nxpe1
Secretory Intestine	Ccl28
Secretory Intestine	Ptgdr
Secretory Intestine	Hla-dra
Secretory Intestine	Hla-dpa1
Secretory Intestine	Hla-drb1
Secretory Intestine	Hla-dpb1
Secretory Intestine	Hla-dqb1
Secretory Intestine	Cd74
Secretory Intestine	Hla-dqa1
Secretory Intestine	Gbp1
Secretory Intestine	Flj35934
Secretory Intestine	Ceacam7
Secretory Intestine	Ca4
Secretory Intestine	Ms4a12
Secretory Intestine	Aqp8
Secretory Intestine	Lpl
Secretory Intestine	Sprr1a
Squamous	Best3
Squamous	Cadm1
Squamous	Nell2
Squamous	Bgn
Squamous	Dlx3
Squamous	Znf385a
Squamous	Linc01241
Squamous	Syn2
Squamous	S100a3
Squamous	Fgf3
Squamous	Fgf4
Squamous	Mucl1
Squamous	Ankrd34b
Squamous	Fam178b
Squamous	Calml3
Squamous	Prr9
Squamous	Gabra3
Squamous	Dync1i1
Squamous	Unc5b
Squamous	Linc01116
Squamous	Gja1
Squamous	Frmd6
Squamous	Rcan2
Squamous	Mansc4
Squamous	Ano4
Squamous	Linc00867
Squamous	Gabrd
Squamous	Efhd1
Squamous	Sptssb
Squamous	Cmklr1
Squamous	Wnt5a
Squamous	Lypd1
Squamous	Smpx
Squamous	Frmpd1
Squamous	Tmem47
Squamous	Krt83
Squamous	Cst7
Squamous	Trps1
Squamous	Rhoq
Squamous	Tmem158
Squamous	Linc00868
Squamous	Otog
Squamous	Krt31
Squamous	Endou
Squamous	Muc15
Squamous	Apba2
Squamous	Vsig8
Squamous	Krt5
Squamous	Calml5
Squamous	Lypd3
Squamous	Znf750
Squamous	Aspg
Squamous	Aldh3b2
Squamous	Cyp26b1
Squamous	C15orf62
Squamous	Slurp1
Squamous	Fam83c
Squamous	Cntn1
Squamous	Vgll3
Squamous	Hephl1
Squamous	Kif26b
Squamous	Myo5a
Squamous	Runx2
Squamous	Tfap2c
Squamous	Ivl
Squamous	Tmprss11e
Squamous	Pglyrp4
Squamous	Fam49a
Squamous	Ervw-1
Squamous	Pkp1
Squamous	Upk2
Squamous	Gpx3
Squamous	Lypd6b
Squamous	Rhov
Squamous	Gjb2
Squamous	Gjb6
Squamous	C6orf15
Squamous	Ly6g6c
Squamous	Dsg3
Squamous	Prdm1
Squamous	Atg9b
Squamous	Smim5
Squamous	Cldn9
Squamous	Elf5
Squamous	Gprc5d
Squamous	Cst5
Squamous	Psors1c2
Squamous	Fabp4
Squamous	Wnt10b
Squamous	Tmem119
Squamous	Krt28
Squamous	Lrrc15
Squamous	Rp11-521d12.5
Squamous	Efemp1
Squamous	Hs3st6
Squamous	45173
Squamous	Csdc2
Squamous	Mxra8
Squamous	A4galt
Squamous	Gabrq
Squamous	Folr1
Squamous	Ecm1
Squamous	Cdkn2b
Squamous	Serpinb13
Squamous	Hpcal4
Squamous	Atp6v1b1
Squamous	Mfsd11
Squamous	Fam43a
Squamous	Gdpd3
Squamous	Krt16
Squamous	Krt6a
Squamous	Ly6d
Squamous	Nccrp1
Squamous	Calhm3
Squamous	Cst6
Squamous	Psca
Squamous	Phlda3
Squamous	Dapp1
Squamous	Chi3l1
Squamous	Pthlh
Squamous	Smco2
Squamous	Kcnma1
Squamous	Hspa2
Squamous	Tnfrsf11b
Squamous	Nav3
Squamous	Slc1a2
Squamous	Irs1
Squamous	Anxa9
Squamous	Rgs9
Squamous	Notum
Squamous	Aspscr1
Squamous	Apcdd1
Squamous	Bambi
Squamous	Sp5
Squamous	Rbp1
Squamous	Col9a3
Squamous	Axin2
Squamous	Fzd10
Squamous	Msx2
Squamous	Ces1
Squamous	Mfap2
Squamous	Cdkn1c
Squamous	Nrxn3
Squamous	Stra6
Squamous	Emid1
Squamous	Ggh
Squamous	Bmp7
Squamous	C2orf82
Squamous	Hoxd11
Squamous	Hoxd10
Squamous	Hoxd8
Squamous	Gpr155
Squamous	Myh7b
Squamous	Fgf20
Squamous	Osbpl6
Squamous	Igfbpl1
Squamous	Ervmer34-1
Squamous	Rnf182
Squamous	Adamts18
Squamous	Rp11-314b1.2
Squamous	Dkk4
Squamous	Chst11
Squamous	Wnt6
Squamous	Fgf19
Squamous	Lef1
Squamous	Tnfrsf19
Squamous	St6gal2
Squamous	Serpini1
Squamous	Adamtsl2
Squamous	Lingo1
Squamous	Rasl11b
Squamous	Pnmt
Squamous	Fgf8
Squamous	Sez6l
Squamous	Slc12a5
Squamous	Camk4
Squamous	Trdc
Squamous	Pcdh18
Squamous	Neto1
Squamous	Twist1
Squamous	Zap70
Squamous	Frem2
Squamous	Wnt16
Squamous	Sstr1
Squamous	Kremen1
Squamous	Mctp1
Squamous	Pde4d
Squamous	Rimkla
Squamous	Sox18
Squamous	Nkain4
Squamous	Rp11-82l7.4
Squamous	Zfyve21
Squamous	Cndp1
Squamous	Sesn3
Squamous	Shh
Squamous	Lama2
Squamous	Tpd52l1
Squamous	Fam210b
Squamous	Sp6
Squamous	Qpct
Squamous	Chrna3
Squamous	Snap91
Squamous	Dbh
Squamous	Egflam
Squamous	Twist2
Squamous	Myot
Squamous	Glt1d1
Squamous	Mpped2
Squamous	Tcf4
Squamous	Lhx1
Squamous	Ecel1
Squamous	Fgl2
Squamous	Pdcd1
Squamous	Rp11-47l3.1
Squamous	Bmp5
Squamous	Rp11-1026m7.3
Squamous	Casq2
Squamous	Muc21
Squamous	Ascl4
Squamous	Aldh1a3
Squamous	Kank4
Squamous	Linc01432
Squamous	Pappa
Squamous	Csrp2
Squamous	Npb
Squamous	Ppp2r2c
Squamous	Cdsn
Squamous	Tchhl1
Squamous	Rptn
Squamous	Spink7
Squamous	Elovl4
Squamous	Cpa4
Squamous	Tchh
Squamous	Dsg1
Squamous	Krt9
Squamous	Dsc1
Squamous	Klk5
Squamous	Tacr1
Squamous	Krt1
Squamous	Krt37
Squamous	Sbsn
Squamous	Krt86
Squamous	Sprr1b
Squamous	Krtap3-1
Squamous	Gpnmb
Squamous	Lmo1
Squamous	Krtap4-1
Squamous	Flj22447
Squamous	Hes5
Squamous	Foxn1
Squamous	Alpp
Squamous	A2ml1
Squamous	Sfn
Squamous	Sult2b1
Squamous	Myl3
Squamous	Mpzl2
Squamous	Lgalsl
Squamous	Spink5
Squamous	Cyp24a1
Squamous	Nos1
Squamous	Rp4-597n16.4
Squamous	Cbln1
Squamous	Clvs1
Squamous	Cited1
Squamous	Cd226
Squamous	Abca4
Squamous	Pcdh19
Squamous	Clstn2
Squamous	Golga7b
Squamous	Rtp3
Squamous	Rs1
Squamous	Prf1
Squamous	Ces5a
Squamous	Tmem252
Squamous	Krt36
Squamous	Cyp4z1
Squamous	Gucy1a2
Squamous	Krt6c
Squamous	Il10
Tumor ISC-like	Areg
Tumor ISC-like	Ereg
Tumor ISC-like	Dpep1
Tumor ISC-like	Ascl2
Tumor ISC-like	Gzmb
Tumor ISC-like	Krt23
Tumor ISC-like	Igf2
Tumor ISC-like	Ccnd1
Tumor ISC-like	Ctnnbl1
Tumor ISC-like	Ptpro
Tumor ISC-like	Apold1
Tumor ISC-like	Smoc2
Tumor ISC-like	Lgr5
Tumor ISC-like	Rgmb
Tumor ISC-like	Hes1
Tumor ISC-like	Zfp36l2
Tumor ISC-like	Sox9
Tumor ISC-like	Zfp36l1
Tumor ISC-like	Erbb3
Tumor ISC-like	Kdm5a
Tumor ISC-like	Cdh1
Tumor ISC-like	Rest
Tumor ISC-like	Slc11a2
Tumor ISC-like	Grb7
Tumor ISC-like	Pgap3
Tumor ISC-like	Erbb2
Tumor ISC-like	Stard3
Tumor ISC-like	Med1
Tumor ISC-like	Fbxl20
Tumor ISC-like	Cdk12
Tumor ISC-like	Mien1
Tumor ISC-like	Slc38a11
Tumor ISC-like	Col2a1
Tumor ISC-like	Linc00950
Tumor ISC-like	Nrn1
Tumor ISC-like	Mroh8
Tumor ISC-like	Cnnm1
Tumor ISC-like	Rp11-25e2.1
Tumor ISC-like	Rp1-23e21.2
Tumor ISC-like	Nbas
Tumor ISC-like	Pign
Tumor ISC-like	Tango6
Tumor ISC-like	Ager
Tumor ISC-like	La16c-431h6.6
Tumor ISC-like	Rp11-473m20.16
Tumor ISC-like	Tyw5
Tumor ISC-like	Flt3lg
Tumor ISC-like	Pabpn1
Tumor ISC-like	Atf2
Tumor ISC-like	Ccdc27
Tumor ISC-like	Frrs1l
Tumor ISC-like	La16c-380h5.6
Tumor ISC-like	Linc01521
Tumor ISC-like	Rp4-550h1.5
Oncofetal	Syt8
Oncofetal	Vsig1
Oncofetal	Serpinb5
Oncofetal	Samd5
Oncofetal	4930461G14Rik
Oncofetal	Ly6a
Oncofetal	Anxa1
Oncofetal	Cdkn2a
Oncofetal	Anxa3
Oncofetal	S100a14
Oncofetal	Ddah1
Oncofetal	Ahnak
Oncofetal	S100a6
Oncofetal	Emp1
Oncofetal	Bok
Oncofetal	Ly6f
Oncofetal	Gsn
Oncofetal	Fmnl2
Oncofetal	Mgat4c
Oncofetal	Cxcl16
Oncofetal	Pmepa1
Oncofetal	Krt23
Oncofetal	Rbms1
Oncofetal	Tinagl1
Oncofetal	Lmna
Oncofetal	Anxa5
Oncofetal	S100a11
Oncofetal	Ier3
Oncofetal	Avpi1
Oncofetal	Krt7
Oncofetal	Itgb4
Oncofetal	Krt18
Oncofetal	Cnn2
Oncofetal	Gpx2
Oncofetal	Emp2
Oncofetal	Ccnd1
Oncofetal	Ly6d
Oncofetal	Kcnn4
Oncofetal	Car2
Oncofetal	Ctsh
Oncofetal	Cd44
Oncofetal	Fabp5
Oncofetal	Tubb6
Oncofetal	Col18a1
Oncofetal	Col4a2
Oncofetal	Timp2
Oncofetal	Col4a1
Oncofetal	Msln
Oncofetal	Efemp1
Oncofetal	1110028F11Rik
Oncofetal	Serpinb11
Yap and AP1 targets	Ccn1
Yap and AP1 targets	Ccn2
Yap and AP1 targets	Areg
Yap and AP1 targets	Tactd2
Yap and AP1 targets	Nuak2
Yap and AP1 targets	Cdc6
Yap and AP1 targets	Ankrd1
Yap and AP1 targets	Axl
Yap and AP1 targets	Il6
Yap and AP1 targets	Plsur
Yap and AP1 targets	Fosb
Yap and AP1 targets	Ets1
Yap and AP1 targets	Spp1
Yap and AP1 targets	Fosl1
Yap and AP1 targets	Mmp3

## Sheet: 3.6
	Supplementary Figure 1h
		TCF7 expression	diff	lwr	upr	p adj
		CMS2-CMS1	0.81841173	0.66573584	0.97108763	4.658678e-10
		CMS3-CMS1	0.39329317	0.19625578	0.59033056	7.036376e-07
		CMS4-CMS1	0.48619796	0.31667068	0.65572524	4.661318e-10
		CMS3-CMS2	-0.42511856	-0.59437633	-0.25586079	6.330263e-10
		CMS4-CMS2	-0.33221377	-0.46846338	-0.19596416	1.069139e-09
		CMS4-CMS3	0.09290479	-0.09169684	0.27750642	6.425251e-01

## Sheet: 3.7
	Cell cluster	WT	LApc	LApcT
	0	57.251	78.1017	11.2734
	1	4.36653	3.00615	14.2898
	5	4.11155	1.70392	10.2837
	9	4.19124	0.647878	2.67697
	10	2.93227	0.816327	2.76181
	14	0.239044	0	2.26223
	2	10.757	1.19857	7.85182
	4	6.70916	6.01231	1.36676
	8	2.40637	0.764496	5.6273
	12	3.84064	0.965339	2.13969
	13	0.525896	0.110139	1.91347
	15	0.85259	0.252672	1.00858
	16	1.33068	0.0388727	0.0942596
	3	0.223108	3.19404	13.7996
	6	0.00796813	1.17914	9.44481
	7	0.239044	0.680272	8.93581
	11	0	0.518303	4.16627
	17	0.0159363	0.809848	0.103686
	Cell type proportions	WT	LApc	LApcT
	Enterocytes	57.251	78.1017	11.2734
	Tumor-specific clusters	0.486056	6.3816	36.4502
	Proliferating cells	15.8406	6.17428	32.2745

## Sheet: 3.8
	Cell type proportions	WT	LApc	LApcLef1
	Lgr5+ stem	6.79514	6.1793	5.86573
	Prox1+ tumor stem/prog	0.0182665	7.11414	4.80314
	TA Prox1 neg (healthy TA?)	18.5314	12.0501	5.20853
	TA Prox1+	0.858526	4.21614	43.9899
	Stem/prog/TA 1	0.0456663	2.3745	7.19243
	Stem/prog/TA 2	4.05516	4.08526	2.23573
	Enterocyte-like cells	27.4911	35.3557	12.444
	Goblet	32.5327	19.3232	8.91837
	Paneth	3.72637	2.59886	4.29949
	Tuft	2.05498	0.663737	2.18046
	EEC	3.89077	6.03908	2.86223
	tot	100	100	100
	Tumor-specific clusters	0.922459	13.7048	55.9855
	Proliferating cells	19.3899	16.2662	49.1985

## Sheet: 3.9
		Aberrant Stem Cell signature
		Ly6a
		S100a6
		Wfdc18
		Clu
		Ifitm3
		Ifitm1
		Ly6d
		Lcn2
		Ly6e
		S100a11
		Ier3
		Tmsb10
		Cyba
		Marcksl1
		Mmp7
		Isg15
		Igfbp4
		Cldn4
		Fxyd3
		Cd9
		Ecscr
		Aspscr1
		Phlda1
		Bst2
		Nkd1
		H2-Q7
		Bex1
		Stat1
		Mif
		Tubb5
		Krt7
		Pglyrp1
		Cebpd
		Ifitm2
		H2-Eb1
		Sox4
		Rbm3
		2210407C18Rik
		S100a14
		Cd74
		Ctsl
		Scd2
		Psmb8
		Hmgn1
		H2-D1
		Msx1
		Blvrb
		Nfkbia
		Myl12a
		Tceal9
		Pla2g12a
		Tnfrsf12a
		Nap1l1
		Krt18
		Prmt1
		Chmp4b
		Tmsb4x
		Ets2
		Krt23
		Ncl
		Sprr2a3
		H2-Ab1
		Ccnd1
		Prox1
		Rtp4
		Iigp1
		H2-Q4
		Gstm5
		Ceacam10
		Bok
		Dynll1
		S100a16
		Zbp1
		Lgals3
		H2-K1
		Hsp90ab1
		Axin2
		Igtp
		Tspo
		Skp1a
		Actg1
		Eif3c
		Hes6
		Emp2
		Anxa2
		Selenoh
		Nhp2
		Xaf1
		App
		Hnrnpa1
		Eif2s2
		Cxadr
		Duoxa2
		Metap2

[truncated: 25 more sheets: 3.10, 3.11, 3.12, 3.13, 3.14, 3.15, 3.16, 3.17, 3.18, 3.19, 3.20, 3.21, 3.22, 3.23, 3.24, 3.25, 3.26, 3.27, 3.28, 3.29 …]
