# Supplementary material for: Progressive intestinal tumor cell plasticity, Myc activation, and loss of Lgr5+ tumor stem cell lineage commitment upon Wnt depletion
Source: Sci Adv. 2026 Jul 10;12(28):eaeb8564. doi: 10.1126/sciadv.aeb8564 (PMC13353423; doi:10.1126/sciadv.aeb8564)
Supplement: Supplementary file 2 — Tables S1 to S6 [file sciadv.aeb8564_tables_s1_to_s6.zip › aeb8564_table_s4.xlsx]

## Sheet: Table of content
	Sheet name	Description
	Prox1	Individual quantifications of Prox1 staining in LApc and LApcT tumors presented in Fig. 4a, c
	Anxa1 Msx1	Individual quantifications of Msx1 and Anxa1 staining in LApc and LApcT tumors presented in Fig. 4b, d, e
	Myc	Individual quantifications of Myc staining in LApc and LApcT tumors presented in Fig. 6c
	Tcf1 EdU	Individual quantifications of Tcf1 and EdU staining in LApc and LApcT tumors presented in Fig. 1b and Fig. 6d
	Summary

## Sheet: Prox1
	Exp 1
	LApc
	mouse-sample	Prox1	Casp3	b-cat	%Prox1+
	SH7950-01	32	1	106	30.1887
	SH7950-02	71	1	113	62.8319
	SH7950-03	41	1	167	24.5509
	SH7950-04	62	0	124	50
	SH7950-05	139	1	231	60.1732
	SH7950-06	72	0	167	43.1138
	SH7950-07	42	0	94	44.6809
	SH7950-08	34	0	57	59.6491
	SH7951-01	445	1	1090	40.8257
	SH7951-03	334	2	995	33.5678
	SH7951-04	408	2	1219	33.4701
	SH7951-05	330	3	981	33.6391
	SH7951-06	257	1	699	36.7668
	SH7951-08	172	0	382	45.0262
	SH7951-09	243	1	408	59.5588
	SH7951-10	69	1	155	44.5161
	SH7986-01	147	0	227	64.7577
	SH7986-02	37	1	91	40.6593
	SH7989-02	61	0	195	31.2821
	SH7989-03	108	0	239	45.1883
	SH7989-04	68	0	109	62.3853
	SH7989-05	40	0	135	29.6296
	SH7989-06	82	0	161	50.9317
	SH7989-07	85	0	209	40.6699
	SH7989-08	67	0	160	41.875
	LApcT
	mouse-sample	Prox1	Casp3	b-cat	%Prox1+
	SH7985-01	22	1	886	2.48307
	SH7985-02	78	2	891	8.75421
	SH7985-03	63	0	420	15
	SH7985-08	39	0	975	4
	SH7985-09	73	4	499	14.6293
	SH7968-01	68	3	871	7.80712
	SH7968-02	171	2	1463	11.6883
	SH7968-03	153	3	1223	12.5102
	SH7968-06	68	1	465	14.6237
	SH7968-07	227	0	1029	22.0603
	SH7968-08	38	1	768	4.94792
	SH7968-09	75	1	900	8.33333
	SH7968-11	45	3	753	5.9761
	SH7980-01	126	2	816	15.4412
	SH7980-02	130	3	1111	11.7012
	SH7980-03	132	3	1280	10.3125
	SH7980-04	101	2	1159	8.71441
	SH7980-05	154	3	1121	13.7377
	SH7980-06	73	2	720	10.1389
	SH7980-07	255	1	1284	19.8598
	SH7980-08	45	4	777	5.79151
	SH7983-01	88	0	598	14.7157
	SH7983-02	117	1	1021	11.4594
	SH7983-03	49	1	847	5.78512
	SH7983-04	97	1	1120	8.66071
	SH7983-05	110	3	1006	10.9344

## Sheet: Anxa1 Msx1
	Exp 1								Exp 2
	LApc								LApc					LApc
	mouse	sample	Dapi+	Anxa1%	Msx1%				mouse-sample	Annexin 1	Cells	%		mouse-sample	Msx1	Cells	%
	SH7951	1	6	0	50				SH8370-1	0	65	0		SH8370-1	11	65	16.9231
	SH7951	2	23	0	0				SH8370-2	0	30	0		SH8370-2	10	30	33.3333
	SH7951	3	36	2.77778	8.33333				SH8370-3	0	27	0		SH8370-3	3	27	11.1111
	SH7951	4	50	4	34				SH8370-4	2	30	6.66667		SH8370-4	7	30	23.3333
	SH7951	5	50	2	6				SH8370-5	0	30	0		SH8370-5	8	30	26.6667
	SH7951	6	38	2.63158	52.6316				SH8370-6	0	40	0		SH8370-6	6	40	15
	SH7951	7	50	8	10				SH8370-7	1	30	3.33333		SH8370-7	5	30	16.6667
	SH7951	8	50	2	4				SH8370-8	0	30	0		SH8370-8	4	30	13.3333
	SH7950	1	40	5	0				SH8370-9	1	30	3.33333		SH8370-9	4	30	13.3333
	SH7950	2	30	0	16.6667				SH8445-1	3	31	9.67742		SH8445-1	5	31	16.129
	SH7950	3	36	5.55556	5.55556				SH8445-2	0	40	0		SH8445-2	7	71	9.85915
	SH7950	4	31	12.9032	45.1613				SH8445-3	1	59	1.69492		SH8445-3	6	59	10.1695
	SH7950	5	32	3.125	21.875				SH8445-4	2	71	2.8169		SH8445-4	9	40	22.5
	SH7950	6	20	0	40				SH8458-1	0	46	0		SH8458-1	10	46	21.7391
	SH7950	7	34	0	14.7059				SH8458-2	2	30	6.66667		SH8458-2	6	30	20
	SH7950	8	50	0	14				SH8458-3	1	30	3.33333		SH8458-3	5	30	16.6667
	SH7950	9	35	5.71429	17.1429				SH8458-4	1	30	3.33333		SH8458-4	3	30	10
	SH7989	1	30	0	43.3333				SH8458-5	1	30	3.33333		SH8458-5	7	30	23.3333
	SH7989	2	30	16.6667	16.6667				SH8458-6	1	30	3.33333		SH8458-6	3	30	10
	SH7989	3	30	0	33.3333				SH8458-7	0	30	0		SH8458-7	4	30	13.3333
	SH7989	4	30	6.66667	66.6667
	SH7989	5	30	0	56.6667				LApcT					LApcT
	SH7989	6	30	3.33333	20				mouse-sample	Annexin 1	Cells	%		mouse-sample	Msx1	Cells	%
	SH7989	7	30	10	46.6667				SH8441-1	2	30	6.66667		SH8441-1	10	30	33.3333
	SH7989	8	30	6.66667	10				SH8441-2	3	30	10		SH8441-2	9	30	30
	SH7986	1	30	0	40				SH8441-3	0	30	0		SH8441-3	11	30	36.6667
	SH7986	2	10	0	60				SH8441-4	3	30	10		SH8441-4	6	30	20
	SH7986	3 left	27	3.7037	59.2593				SH8441-5	2	30	6.66667		SH8441-5	7	30	23.3333
	SH7986	3 right	31	0	61.2903				SH8441-6	5	30	16.6667		SH8441-6	9	30	30
	SH7986	4 left	14	0	35.7143				SH8441-7	7	30	23.3333		SH8441-7	13	30	43.3333
	SH7986	4 right	30	0	56.6667				SH8441-8	2	30	6.66667		SH8441-8	11	30	36.6667
	SH7986	5	30	3.33333	60				SH8451-1	0	30	0		SH8451-1	4	30	13.3333
	SH7986	6 left	17	0	47.0588				SH8451-2	5	30	16.6667		SH8451-2	21	30	70
	SH7986	6 right	22	0	50				SH8451-3	4	30	13.3333		SH8451-3	10	30	33.3333
	SH7986	7	50	26	32				SH8451-4	8	30	26.6667		SH8451-4	17	30	56.6667
	SH7986	8	50	12	8				SH8451-5	5	30	16.6667		SH8451-5	10	30	33.3333
	SH7986	9	50	0	4				SH8451-6	4	30	13.3333		SH8451-6	8	30	26.6667
	tot		1212	3.83994	31.0107				SH8451-7	7	30	23.3333		SH8451-7	10	30	33.3333
									SH8451-8	5	30	16.6667		SH8451-8	6	30	20
	LApcT								SH8475-1	5	30	16.6667		SH8475-1	11	30	36.6667
	mouse	sample	Dapi+	Anxa1%	Msx1%				SH8475-2	4	30	13.3333		SH8475-2	12	30	40
	SH7985	1	30	3.33333	43.3333				SH8475-3	6	30	20		SH8475-3	8	30	26.6667
	SH7985	2	50	6	24				SH8475-4	3	30	10		SH8475-4	15	30	50
	SH7985	3	50	18	34				SH8475-5	5	30	16.6667		SH8475-5	13	30	43.3333
	SH7985	4	50	8	72				SH8475-6	6	30	20		SH8475-6	10	30	33.3333
	SH7985	5	50	14	36				SH8475-7	5	30	16.6667		SH8475-7	10	30	33.3333
	SH7985	6	50	2	32				SH8475-8	6	30	20		SH8475-8	8	30	26.6667
	SH7985	7	50	46	42
	SH7985	8	50	50	30
	SH7980	1	56	8.92857	23.2143
	SH7980	2	50	20	70
	SH7980	3	50	12	64
	SH7980	4	50	12	38
	SH7980	5	50	22	38
	SH7980	6	50	16	46
	SH7980	7	50	30	18
	SH7980	8	50	16	38
	SH7980	9	50	20	34
	SH7968	1	50	26	38
	SH7968	2	50	6	14
	SH7968	3	50	6	58
	SH7968	4	50	12	36
	SH7968	5	50	0	48
	SH7968	6	50	8	56
	SH7968	7	30	6.66667	46.6667
	SH7968	8	50	0	28
	SH7968	9	50	12	38
	SH7983	1	50	12	40
	SH7983	2	50	4	48
	SH7983	3	50	12	28
	SH7983	4	50	22	56
	SH7983	5	50	16	34
	SH7983	6	50	10	66
	SH7983	7	50	26	32
	SH7983	8	50	30	26
	SH7983	9	50	12	38

## Sheet: Myc
	Exp 1							Exp 2							Exp 3
	LApc							LApc							LApc
	mouse-sample	c-Myc	Cells	%				mouse-sample	c-Myc	Cells	%				mouse-sample	c-Myc	Cells	%
	SH7950-01	38	120	31.6667				SH8370-01	8	213	3.75587				SH8690-01	35	198	17.6768
	SH7950-02	40	120	33.3333				SH8370-02	13	187	6.95187				SH8690-02	29	120	24.1667
	SH7950-03	50	120	41.6667				SH8370-03	24	150	16				SH8690-03	20	124	16.129
	SH7950-04	61	278	21.9424				SH8372-01	59	234	25.2137				SH8690-04	37	250	14.8
	SH7950-05	68	150	45.3333				SH8372-02	38	154	24.6753				SH8690-05	46	174	26.4368
	SH7950-06	47	150	31.3333				SH8372-03	69	225	30.6667				SH8691-01	80	200	40
	SH7951-01	41	120	34.1667				SH8372-04	20	159	12.5786				SH8691-02	27	120	22.5
	SH7951-02	35	120	29.1667				SH8445-01	24	150	16				SH8691-03	34	120	28.3333
	SH7951-03	58	223	26.009				SH8445-02	15	183	8.19672				SH8691-04	35	190	18.4211
	SH7951-04	51	150	34				SH8456-01	16	150	10.6667				SH8731-01	51	246	20.7317
	SH7986-01	30	120	25				SH8456-02	32	256	12.5				SH8731-02	34	120	28.3333
	SH7986-02	33	150	22				SH8456-03	80	317	25.2366				SH8731-03	30	130	23.0769
	SH7986-03	53	258	20.5426				SH8456-04	38	222	17.1171				SH8731-04	15	97	15.4639
	SH7986-04	37	150	24.6667				SH8456-05	25	141	17.7305				SH8733-01	30	120	25
	SH7989-01	25	285	8.77193				SH8458-01	22	200	11				SH8733-02	21	120	17.5
	SH7989-02	32	115	27.8261				SH8458-02	31	174	17.8161				SH8733-03	26	120	21.6667
	SH7989-03	20	120	16.6667				SH8458-03	31	300	10.3333				SH8733-04	20	240	8.33333
								SH8458-04	27	120	22.5				SH8733-05	35	120	29.1667
	LApcT							SH8458-05	25	150	16.6667
	mouse-sample	c-Myc	Cells	%				SH8458-06	37	243	15.2263				LApcT
	SH7968-01	56	150	37.3333											mouse-sample	c-Myc	Cells	%
	SH7968-02	77	200	38.5				LApcT							SH8749-01	49	150	32.6667
	SH7968-03	92	250	36.8				mouse-sample	c-Myc	Cells	%				SH8749-02	59	150	39.3333
	SH7968-04	90	200	45				SH8436-01	70	200	35				SH8749-03	80	200	40
	SH7968-05	68	200	34				SH8436-02	54	200	27				SH8749-04	62	150	41.3333
	SH7968-06	81	200	40.5				SH8436-03	37	120	30.8333				SH8749-05	74	200	37
	SH7968-07	93	200	46.5				SH8436-04	36	150	24				SH8749-06	64	150	42.6667
	SH7968-08	101	250	40.4				SH8436-05	51	150	34				SH8786-01	58	150	38.6667
	SH7980-01	133	250	53.2				SH8436-06	56	150	37.3333				SH8786-02	47	150	31.3333
	SH7980-02	98	250	39.2				SH8438-01	102	250	40.8				SH8786-03	41	150	27.3333
	SH7980-03	112	250	44.8				SH8438-02	50	150	33.3333				SH8786-04	39	150	26
	SH7980-04	95	200	47.5				SH8438-03	30	100	30				SH8786-05	40	150	26.6667
	SH7980-05	108	200	54				SH8438-04	35	100	35				SH8789-01	73	200	36.5
	SH7980-06	99	250	39.6				SH8438-05	46	100	46				SH8789-02	82	200	41
	SH7983-01	91	200	45.5				SH8438-06	36	100	36				SH8789-03	104	250	41.6
	SH7983-02	81	200	40.5				SH8441-01	12	30	40				SH8789-04	64	200	32
	SH7983-03	59	150	39.3333				SH8441-02	14	30	46.6667				SH8789-05	61	200	30.5
	SH7983-04	97	250	38.8				SH8441-03	12	30	40				SH8789-06	77	200	38.5
	SH7983-05	46	150	30.6667				SH8441-04	12	30	40
	SH7985-01	75	200	37.5				SH8441-05	10	30	33.3333
	SH7985-02	84	200	42				SH8441-06	10	30	33.3333
	SH7985-03	86	250	34.4				SH8451-01	7	30	23.3333
	SH7985-04	68	200	34				SH8451-02	12	30	40
	SH7985-05	86	200	43				SH8451-03	11	30	36.6667
	SH7985-06	104	200	52				SH8451-04	18	30	60
								SH8451-05	6	30	20
								SH8475-01	9	30	30
								SH8475-02	7	30	23.3333
								SH8475-03	10	30	33.3333
								SH8475-04	11	30	36.6667
								SH8475-05	11	30	36.6667
								SH8475-06	8	30	26.6667

## Sheet: Tcf1 EdU
	Exp 1									Exp 2												Exp 3
	LApc									LApc					LApc							LApc					LApc
	mouse-sample	EdU	Tcf1	Cells	%EdU	%Tcf1				mouse-sample	EdU	Cells	%		mouse-sample	Tcf1	Cells	%				mouse-sample	EdU	Cells	%		mouse-sample	Tcf1	Cells	%
	SH7950-01	81	176	337	24.0356	52.2255				SH8370-01	17	120	14.1667		SH8370-01	45	120	37.5				SH8690-01	0	53	0		SH8690-01	30	53	56.6038
	SH7950-02	180	240	455	39.5604	52.7473				SH8370-02	17	80	21.25		SH8370-02	26	95	27.3684				SH8690-02	13	208	6.25		SH8690-02	37	208	17.7885
	SH7950-03	11	24	52	21.1538	46.1538				SH8370-03	6	120	5		SH8370-03	55	120	45.8333				SH8690-03	7	120	5.83333		SH8690-03	47	120	39.1667
	SH7950-04	33	88	157	21.0191	56.051				SH8370-04	8	120	6.66667									SH8690-04	7	120	5.83333		SH8690-04	66	120	55
	SH7950-05	15	78	105	14.2857	74.2857				SH8370-05	10	176	5.68182
	SH7950-06	14	69	106	13.2075	65.0943																SH8691-01	27	150	18		SH8691-01	69	150	46
	SH7950-07	39	130	243	16.0494	53.4979				SH8372-01	14	120	11.6667		SH8372-01	40	120	33.3333				SH8691-02	11	150	7.33333		SH8691-02	38	150	25.3333
	SH7950-08	31	89	216	14.3519	41.2037				SH8372-02	17	219	7.76256		SH8372-02	82	219	37.4429				SH8691-03	26	150	17.3333		SH8691-03	63	150	42
	SH7950-09	22	129	187	11.7647	68.984				SH8372-03	0	120	0		SH8372-03	97	120	80.8333				SH8691-04	12	120	10		SH8691-04	58	120	48.3333
	SH7950-10	13	114	191	6.80628	59.6859				SH8372-04	5	46	10.8696		SH8372-04	17	46	36.9565				SH8691-05	8	120	6.66667		SH8691-05	45	120	37.5
										SH8372-05	6	40	15		SH8372-05	17	40	42.5				SH8691-06	6	150	4		SH8691-06	41	150	27.3333
	SH7951-01	233		1149	20.2785					SH8372-06	8	86	9.30233		SH8372-06	74	86	86.0465				SH8691-07	16	150	10.6667		SH8691-07	46	150	30.6667
	SH7951-02	96		455	21.0989					SH8372-07	20	180	11.1111		SH8372-07	135	180	75				SH8691-08	30	150	20		SH8691-08	46	150	30.6667
	SH7951-03	114	280	845	13.4911	33.1361
	SH7951-04	97	333	828	11.715	40.2174				SH8445-01	9	99	9.09091		SH8445-01	90	99	90.9091				SH8731-01	2	49	4.08163		SH8731-01	39	49	79.5918
	SH7951-05	114	340	670	17.0149	50.7463				SH8445-02	4	77	5.19481		SH8445-02	61	77	79.2208				SH8731-02	4	78	5.12821		SH8731-02	33	78	42.3077
	SH7951-06	47	264	599	7.84641	44.0735				SH8445-03	14	83	16.8675		SH8445-03	133	147	90.4762				SH8731-03	2	46	4.34783		SH8731-03	27	46	58.6957
	SH7951-07	112	62	566	19.788	10.9541				SH8445-04	4	100	4		SH8445-04	43	100	43				SH8731-04	3	48	6.25		SH8731-04	26	48	54.1667
	SH7951-08	164	210	1000	16.4	21				SH8445-05	4	100	4		SH8445-05	89	100	89				SH8731-05	15	131	11.4504		SH8731-05	35	131	26.7176
	SH7951-10	114	276	735	15.5102	37.551				SH8445-06	10	120	8.33333		SH8445-06	102	120	85				SH8731-06	15	150	10		SH8731-06	70	150	23.3333
	SH7951-11	42	139	298	14.094	46.6443				SH8445-07	16	85	18.8235		SH8445-07	75	85	88.2353				SH8731-07	4	47	8.51064		SH8731-07	25	47	53.1915
										SH8445-08	2	80	2.5		SH8445-08	69	80	86.25
	SH7986-01	3	52	61	4.91803	85.2459				SH8445-09	9	185	4.86486		SH8445-09	162	185	87.5676				SH8733-01	2	110	1.81818		SH8733-01	32	110	29.0909
	SH7986-02	4	42	51	7.84314	82.3529				SH8445-10	4	34	11.7647		SH8445-10	17	34	50
	SH7986-03	2	19	26	7.69231	73.0769				SH8445-11	8	66	12.1212		SH8445-11	51	66	77.2727				LApcT					LApcT
	SH7986-04	1	24	27	3.7037	88.8889																mouse-sample	EdU	Cells	%		mouse-sample	Tcf1	Cells	%
	SH7986-05	4	29	52	7.69231	55.7692				SH8456-01	15	110	13.6364		SH8456-01	60	110	54.5455				SH8749-01	39	120	32.5		SH8749-01	0	120	0
										SH8456-02	7	111	6.30631		SH8456-02	96	111	86.4865				SH8749-02	35	150	23.3333		SH8749-02	0	150	0
	SH7989-01	57	92	267	21.3483	34.4569				SH8456-03	5	83	6.0241		SH8456-03	34	83	40.9639				SH8749-03	36	150	24		SH8749-03	0	150	0
	SH7989-02	27	44	123	21.9512	35.7724				SH8456-04	13	62	20.9677		SH8456-04	37	62	59.6774				SH8749-04	38	120	31.6667		SH8749-04	0	120	0
	SH7989-03	41	59	131	31.2977	45.0382				SH8456-05	11	100	11		SH8456-05	80	100	80				SH8749-05	35	120	29.1667		SH8749-05	0	120	0
	SH7989-04	48	80	153	31.3725	52.2876				SH8456-06	3	61	4.91803		SH8456-06	21	61	34.4262				SH8749-06	30	150	20		SH8749-06	0	150	0
	SH7989-05	22	76	132	16.6667	57.5758				SH8456-07	22	87	25.2874		SH8456-07	26	87	29.8851				SH8749-07	46	150	30.6667		SH8749-07	1	150	0.666667
										SH8456-08	16	98	16.3265		SH8456-08	27	117	23.0769				SH8749-08	44	150	29.3333		SH8749-08	0	150	0
	LApcT																					SH8749-09	27	120	22.5		SH8749-09	0	120	0
	mouse-sample	EdU	Tcf1	Cells	%EdU	%Tcf1				LApcT					LApcT
	SH7968-01	216	14	985	21.9289	1.42132				ID	EdU	Cells	%		ID	Tcf1	Cells	%				SH8768-01	60	250	24		SH8768-01	0	250	0
	SH7968-02	160	4	619	25.8481	0.646204				SH8441-01	29	120	24.1667		SH8441-01	1	120	0.833333				SH8768-02	42	150	28		SH8768-02	0	150	0
	SH7968-03	315	3	1039	30.3176	0.288739				SH8441-02	29	120	24.1667		SH8441-02	0	120	0				SH8768-03	67	200	33.5		SH8768-03	2	200	1
	SH7968-04	325	4	1198	27.1285	0.33389				SH8441-03	42	150	28		SH8441-03	2	150	1.33333				SH8768-04	48	200	24		SH8768-04	0	200	0
	SH7968-05	268	2	1079	24.8378	0.185357				SH8441-04	59	150	39.3333		SH8441-04	0	150	0				SH8768-05	64	250	25.6		SH8768-05	1	250	0.4
	SH7968-06	314	1	977	32.1392	0.102354				SH8441-05	36	120	30		SH8441-05	0	120	0				SH8768-06	60	200	30		SH8768-06	0	200	0
	SH7968-07	222	2	664	33.4337	0.301205				SH8441-06	49	150	32.6667		SH8441-06	1	150	0.666667				SH8768-07	74	200	37		SH8768-07	0	200	0
	SH7968-08	232	7	915	25.3552	0.765027				SH8441-07	60	120	50		SH8441-07	3	120	2.5				SH8768-08	36	150	24		SH8768-08	0	150	0
	SH7968-09	296	6	1139	25.9877	0.526778				SH8441-08	56	120	46.6667		SH8441-08	4	120	3.33333				SH8768-09	47	150	31.3333		SH8768-09	0	150	0
	SH7968-10	187	5	695	26.9065	0.719424				SH8441-09	26	120	21.6667		SH8441-09	14	120	11.6667
	SH7968-11	257	2	875	29.3714	0.228571																SH8789-01	31	150	20.6667		SH8789-01	0	150	0
										SH8438-01	52	120	43.3333		SH8438-01	1	120	0.833333				SH8789-02	41	150	27.3333		SH8789-02	0	150	0
	SH7980-01	450	0	1565	28.754	0				SH8438-02	51	150	34		SH8438-02	3	150	2				SH8789-03	28	120	23.3333		SH8789-03	0	120	0
	SH7980-02	390	0	1291	30.2091	0				SH8438-03	37	120	30.8333		SH8438-03	2	120	1.66667				SH8789-04	23	120	19.1667		SH8789-04	0	120	0
	SH7980-03	198	0	922	21.4751	0				SH8438-04	63	166	37.9518		SH8438-04	0	166	0				SH8789-05	21	120	17.5		SH8789-05	0	120	0
	SH7980-04	375	0	1034	36.2669	0				SH8438-05	37	120	30.8333		SH8438-05	2	120	1.66667				SH8789-06	33	120	27.5		SH8789-06	0	120	0
	SH7980-05	528	0	1269	41.6076	0				SH8438-06	47	120	39.1667		SH8438-06	1	120	0.833333				SH8789-07	32	120	26.6667		SH8789-07	0	120	0
	SH7980-06	396	0	1356	29.2035	0				SH8438-07	49	150	32.6667		SH8438-07	12	150	8				SH8789-08	35	150	23.3333		SH8789-08	2	150	1.33333
	SH7980-07	488	0	1282	38.0655	0				SH8438-08	39	150	26		SH8438-08	8	150	5.33333				SH8789-09	22	120	18.3333		SH8789-09	0	120	0
	SH7980-08	265	1	1060	25	0.0943396				SH8438-09	41	120	34.1667		SH8438-09	12	120	10
	SH7980-09	411	1	1243	33.0652	0.0804505
	SH7989-10	278	1	1071	25.957	0.0933707				SH8436-01	47	150	31.3333		SH8436-01	5	150	3.33333
										SH8436-02	48	151	31.7881		SH8436-02	0	150	0
	SH7983-01	320	3	871	36.7394	0.344432				SH8436-03	60	120	50		SH8436-03	2	120	1.66667
	SH7983-02	451	1	1135	39.7357	0.0881057				SH8436-04	64	150	42.6667		SH8436-04	1	150	0.666667
	SH7983-03	400	1	984	40.6504	0.101626				SH8436-05	57	150	38		SH8436-05	8	150	5.33333
	SH7983-04	366	1	1086	33.7017	0.092081				SH8436-06	41	150	27.3333		SH8436-06	1	150	0.666667
	SH7983-05	444	0	1201	36.9692	0				SH8436-07	75	150	50		SH8436-07	5	150	3.33333
	SH7983-06	364	0	1073	33.9236	0				SH8436-08	41	120	34.1667		SH8436-08	9	120	7.5
	SH7983-07	396	0	1085	36.4977	0				SH8436-09	35	120	29.1667		SH8436-09	2	120	1.66667
	SH7983-08	379	0	937	40.4482	0
	SH7938-09	498	10	971	51.2873	1.02987				SH8451-01	27	120	22.5		SH8451-01	3	120	2.5
										SH8451-02	34	120	28.3333		SH8451-02	0	120	0
	SH7985-01	363	0	1182	30.7107	0				SH8451-03	53	150	35.3333		SH8451-03	0	150	0
	SH7985-02	400	2	1326	30.1659	0.15083				SH8451-04	48	150	32		SH8451-04	0	150	0
	SH7985-03	599	0	1180	50.7627	0				SH8451-05	39	150	26		SH8451-05	0	150	0
	SH7985-04	407	0	1235	32.9555	0				SH8451-06	46	150	30.6667		SH8451-06	3	150	2
	SH7985-05	610	0	1378	44.2671	0				SH8451-07	40	120	33.3333		SH8451-07	4	120	3.33333
	SH7985-06	102	0	278	36.6906	0				SH8451-08	27	120	22.5		SH8451-08	2	120	1.66667
	SH7985-07	115	0	305	37.7049	0				SH8451-09	58	150	38.6667		SH8451-09	4	150	2.66667
	SH7985-08	469	0	1048	44.7519	0
	SH7985-09	372	0	1012	36.7589	0				SH8475-01	30	120	25		SH8475-01	2	120	1.66667
	SH7985-10	291	0	675	43.1111	0				SH8475-02	35	120	29.1667		SH8475-02	1	120	0.833333
										SH8475-03	45	120	37.5		SH8475-03	1	120	1.66667
										SH8475-04	39	150	26		SH8475-04	1	150	0.666667
										SH8475-05	65	150	43.3333		SH8475-05	0	150	0
										SH8475-06	26	100	26		SH8475-06	1	100	1
										SH8475-07	57	120	47.5		SH8475-07	0	120	0
										SH8475-08	41	120	34.1667		SH8475-08	1	120	0.833333
										SH8475-09	40	150	26.6667		SH8475-09	9	150	6
										SH8475-10	29	120	24.1667		SH8475-10	1	120	0.833333

## Sheet: Summary
		Prox1						Tcf1						EdU						Myc						Msx1						Anxa1
		T.test	3.79759e-18					T.test	2.26079e-63					T.test	4.36275e-42					T.test	3.14078e-19					T.test	0.00014637					T.test	2.37976e-12
		LApc		LApcT				LApc		LApcT				LApc		LApcT				LApc		LApcT				LApc		LApcT				LApc		LApcT
	mice	n=4		n=4				n=12		n=12				n=12		n=12				n=13		n=12				n=7		n=7				n=7		n=7
	tumors	25		26				77		113				81		113				55		71				57		59				57		59
		30.1887		2.48307				52.2255		1.42132				24.0356		21.9289				31.6667		37.3333				16.9231		33.3333				0		6.66667
		62.8319		8.75421				52.7473		0.646204				39.5604		25.8481				33.3333		38.5				33.3333		30				0		10
		24.5509		15				46.1538		0.288739				21.1538		30.3176				41.6667		36.8				11.1111		36.6667				0		0
		50		4				56.051		0.33389				21.0191		27.1285				21.9424		45				23.3333		20				6.66667		10
		60.1732		14.6293				74.2857		0.185357				14.2857		24.8378				45.3333		34				26.6667		23.3333				0		6.66667
		43.1138		7.80712				65.0943		0.102354				13.2075		32.1392				31.3333		40.5				15		30				0		16.6667
		44.6809		11.6883				53.4979		0.301205				16.0494		33.4337				34.1667		46.5				16.6667		43.3333				3.33333		23.3333
		59.6491		12.5102				41.2037		0.765027				14.3519		25.3552				29.1667		40.4				13.3333		36.6667				0		6.66667
		40.8257		14.6237				68.984		0.526778				11.7647		25.9877				26.009		53.2				13.3333		13.3333				3.33333		0
		33.5678		22.0603				59.6859		0.719424				6.80628		26.9065				34		39.2				16.129		70				9.67742		16.6667
		33.4701		4.94792				33.1361		0.228571				20.2785		29.3714				25		44.8				9.85915		33.3333				0		13.3333
		33.6391		8.33333				40.2174		0				21.0989		28.754				22		47.5				10.1695		56.6667				1.69492		26.6667
		36.7668		5.9761				50.7463		0				13.4911		30.2091				20.5426		54				22.5		33.3333				2.8169		16.6667
		45.0262		15.4412				44.0735		0				11.715		21.4751				24.6667		39.6				21.7391		26.6667				0		13.3333
		59.5588		11.7012				10.9541		0				17.0149		36.2669				8.77193		45.5				20		33.3333				6.66667		23.3333
		44.5161		10.3125				21		0				7.84641		41.6076				27.8261		40.5				16.6667		20				3.33333		16.6667
		64.7577		8.71441				37.551		0				19.788		29.2035			n=4	16.6667		39.3333				10		36.6667				3.33333		16.6667
		40.6593		13.7377				46.6443		0				16.4		38.0655				3.75587		38.8				23.3333		40				3.33333		13.3333
		31.2821		10.1389				85.2459		0.0943396				15.5102		25				6.95187		30.6667				10		26.6667				3.33333		20
		45.1883		19.8598				82.3529		0.0804505				14.094		33.0652				16		37.5			n=3	13.3333		50			n=3	0		10
		62.3853		5.79151				73.0769		0.0933707				4.91803		25.957				25.2137		42				50		43.3333				0		16.6667
		29.6296		14.7157				88.8889		0.344432				7.84314		36.7394				24.6753		34.4				0		33.3333				0		20
		50.9317		11.4594				55.7692		0.0881057				7.69231		39.7357				30.6667		34				8.33333		33.3333				2.77778		16.6667
		40.6699		5.78512				34.4569		0.101626				3.7037		40.6504				12.5786		43				34		26.6667	n=3			4		20	n=3
	n=4	41.875		8.66071				35.7724		0.092081				7.69231		33.7017				16		52	n=4			6		43.3333				2		3.33333
				10.9344	n=4			45.0382		0				21.3483		36.9692				8.19672		35				52.6316		24				2.63158		6
		44.3975						52.2876		0				21.9512		33.9236				10.6667		27				10		34				8		18
		11.7432		11.1033			n=4	57.5758		0				31.2977		36.4977				12.5		30.8333				4		72				2		8
				4.72546				37.5		0				31.3725		40.4482				25.2366		24				0		36				5		14
								27.3684		1.02987			n=4	16.6667		51.2873				17.1171		34				16.6667		32				0		2
								45.8333		0				14.1667		30.7107				17.7305		37.3333				5.55556		42				5.55556		46
								33.3333		0.15083				21.25		30.1659				11		40.8				45.1613		30				12.9032		50
								37.4429		0				5		50.7627				17.8161		33.3333				21.875		23.2143				3.125		8.92857
								80.8333		0				6.66667		32.9555				10.3333		30				40		70				0		20
								36.9565		0				5.68182		44.2671				22.5		35				14.7059		64				0		12
								42.5		0				11.6667		36.6906				16.6667		46				14		38				0		12
								86.0465		0				7.76256		37.7049			n=5	15.2263		36				17.1429		38				5.71429		22
								75		0				0		44.7519				17.6768		40				43.3333		46				0		16
								90.9091		0				10.8696		36.7589				24.1667		46.6667				16.6667		18				16.6667		30
								79.2208		0	n=4			15		43.1111	n=4			16.129		40				33.3333		38				0		16
								90.4762		0.833333				9.30233		24.1667				14.8		40				66.6667		34				6.66667		20
								43		0				11.1111		24.1667				26.4368		33.3333				56.6667		38				0		26
								89		1.33333				9.09091		28				40		33.3333				20		14				3.33333		6
								85		0				5.19481		39.3333				22.5		23.3333				46.6667		58				10		6
								88.2353		0				16.8675		30				28.3333		40				10		36				6.66667		12
								86.25		0.666667				4		32.6667				18.4211		36.6667				40		48				0		0
								87.5676		2.5				4		50				20.7317		60				60		56				0		8
								50		3.33333				8.33333		46.6667				28.3333		20				59.2593		46.6667				3.7037		6.66667
								77.2727		11.6667				18.8235		21.6667				23.0769		30				61.2903		28				0		0
								54.5455		0.833333				2.5		43.3333				15.4639		23.3333				35.7143		38				0		12
								86.4865		2				4.86486		34				25		33.3333				56.6667		40				0		12
								40.9639		1.66667				11.7647		30.8333				17.5		36.6667				60		48				3.33333		4
								59.6774		0				12.1212		37.9518				21.6667		36.6667				47.0588		28				0		12
								80		1.66667				13.6364		30.8333				8.33333		26.6667	n=5			50		56				0		22
								34.4262		0.833333				6.30631		39.1667			n=4	29.1667		32.6667				32		34				26		16
								29.8851		8				6.0241		32.6667						39.3333				8		66				12		10
							n=4	23.0769		5.33333				20.9677		26				21.6847		40			n=4	4		32			n=4	0		26
								56.6038		10				11		34.1667				8.95781		41.3333						26						30
								17.7885		3.33333				4.91803		31.3333						37				26.1548		38	n=4			3.32632		12	n=4
								39.1667		0				25.2874		31.7881						42.6667				18.6298						4.85388
								55		1.66667			n=4	16.3265		50						38.6667						38.0206						14.6598
								46		0.666667				0		42.6667						31.3333						13.5827						9.78625
								25.3333		5.33333				6.25		38						27.3333
								42		0.666667				5.83333		27.3333						26
								48.3333		3.33333				5.83333		50						26.6667
								37.5		7.5				18		34.1667						36.5
								27.3333		1.66667				7.33333		29.1667						41
								30.6667		2.5				17.3333		22.5						41.6
								30.6667		0				10		28.3333						32
								79.5918		0				6.66667		35.3333						30.5
								42.3077		0				4		32						38.5	n=3
								58.6957		0				10.6667		26
								54.1667		2				20		30.6667						37.2878
								26.7176		3.33333				4.08163		33.3333						7.46479
								23.3333		1.66667				5.12821		22.5
								53.1915		2.66667				4.34783		38.6667
							n=4	29.0909		1.66667				6.25		25
										0.833333				11.4504		29.1667
										1.66667				10		37.5
										0.666667				8.51064		26
										0			n=4	1.81818		43.3333
										1						26
										0				12.0736		47.5
										0.833333				7.55267		34.1667
										6						26.6667
										0.833333	n=5					24.1667	n=5
										0						32.5
										0						23.3333
										0						24
										0						31.6667
										0						29.1667
										0						20
										0.666667						30.6667
										0						29.3333
										0						22.5
										0						24
										0						28
										1						33.5
										0						24
										0.4						25.6
										0						30
										0						37
										0						24
										0						31.3333
										0						20.6667
										0						27.3333
										0						23.3333
										0						19.1667
										0						17.5
										0						27.5
										0						26.6667
										1.33333						23.3333
										0	n=3					18.3333	n=3
																31.7171
																7.70304
