# Supplementary material for: Progressive intestinal tumor cell plasticity, Myc activation, and loss of Lgr5+ tumor stem cell lineage commitment upon Wnt depletion
Source: Sci Adv. 2026 Jul 10;12(28):eaeb8564. doi: 10.1126/sciadv.aeb8564 (PMC13353423; doi:10.1126/sciadv.aeb8564)
Supplement: Supplementary file 2 — Tables S1 to S6 [file sciadv.aeb8564_tables_s1_to_s6.zip › aeb8564_table_s5.xlsx]

## Sheet: Primers
Genotyping
Tcf7	5' TCCTCGTGGGTCCCATCTC 3'	Common forward
Tcf7	5’ CAGACCTTGGGACCACCTCA 3’	Mutant reverse
Tcf7	5' TCCAGACCTCCACTTCGCG 3'	WT reverse
Cre	5’ TCGATGCAACGAGTGATGAG 3’	forward
Cre	5' GCGATCGCTATTTTCCATGA 3'	reverse
Lef1	5' GCAGATATAGACACTAGCACC 3'	forward
Lef1	5' TCCACACAACTAACGGCTAC 3'	reverse
Apcmin	5' TGAGAAAGACAGAAGTTA 3'	forward
Apcmin	5' TTCCACTTTGGCATAAGG 3'	reverse
Flp	5' CCCATTCGATGCGGGGTATCG 3'	forward
Flp	5' GCATCTGGGAGATCACTGAG 3'	reverse
tdtom	5'-CTGTTCCTGTACGGCATGG-3'	Mutant forward
tdtom	5'-GGCATTAAAGCAGCGTATCC-3'	Mutant reverse
tdtom	5'-AAGGGAGCTGCAGTGGAGTA-3'	WT forward
tdtom	5'-CCGAAAATCTGTGGGAAGTC-3'	WT reverse
Apc flox	5'-GTTCTGTATCATGGAAAGATAGGTGGTC-3'	P3
Apc flox	5'-CACTCAAAAACGCTTTTGAGGGTTGATTC-3'	P4
Prox1-cre-ERT2	5'-GTGGAAAGGAGCGTACACTGA-3'	WT forward
Prox1-cre-ERT2	5'-CACACACACACACGCTTGC-3'	Common reverse
Prox1-cre-ERT2	5'-GCCAGAGGCCACTTGTGTAG-3'	Mutant forward
Lgr5-creERT2	5'-CTGAACTTGTGGCCGTTTAC-3'	Mutant reverse
Lgr5-creERT2	5'-GTCTGGTCAGAATGCCCTTG-3'	WT reverse
Lgr5-creERT2	5'-CTGCTCTCTGCTCCCAGTCT-3'	Common forward
qPCR
Tcf7	5’ GCGAGGAACAGGACGATAAG 3’	Exon1 forward	P1.1
Tcf7	5' CCCTCGGCTTCTCCATGT 3'	Exon1 reverse	P1.2
Tcf7	5’ GGGAGCACACTTCGCAGA 3’	Exon2 forward	P4
Tcf7	5’ GGGTTGAGGCTGCGGATG 3’	Exon4 reverse	P7
Tcf7	5’ CCTCAATGCGTTCATGCTT 3’	Exon10 forward	P8
Tcf7	5’ TGCGGGCCAGTTCATAGTA 3’	Exon11 reverse	P9
Hprt1	5' GGGGACATAAAAGTTATTGGTGG 3'	forward
Hprt1	5' AACCAGGGAAAGCAAAGTTTG 3'	reverse
