# Supplementary material for: Progressive intestinal tumor cell plasticity, Myc activation, and loss of Lgr5+ tumor stem cell lineage commitment upon Wnt depletion
Source: Sci Adv. 2026 Jul 10;12(28):eaeb8564. doi: 10.1126/sciadv.aeb8564 (PMC13353423; doi:10.1126/sciadv.aeb8564)
Supplement: Supplementary file 2 — Tables S1 to S6 [file sciadv.aeb8564_tables_s1_to_s6.zip › aeb8564_table_s6.xlsx]

## Sheet: Taul2
	Supp. Table S5
	5.1	Cluster proportions from joined analysis with WT, LApc, LApcT, and LApcLef1 samples (data shown in Supp. Figure S10)

## Sheet: 5.1
			Cluster	n(of cells)	Cluster % of all cells			Cluster	n(of cells)	Cluster % of all cells
		LApc	Tumor_specific	2717	7.65956		LApcLef1	Tumor_specific	8918	53.6744
		LApc	Proliferating	2534	7.14366		LApcLef1	Proliferating	964	5.80199
		LApc	Enterocytes	23455	66.1226		LApcLef1	Enterocytes	2290	13.7827
		LApc	Goblet	3784	10.6676		LApcLef1	Goblet	1749	10.5266
		LApc	Wnt_high_stem	846	2.38498		LApcLef1	Wnt_high_stem	825	4.96539
		LApc	EEC	969	2.73173		LApcLef1	EEC	488	2.9371
		LApc	Stem	462	1.30244		LApcLef1	Stem	613	3.68944
		LApc	Paneth	222	0.625846		LApcLef1	Paneth	313	1.88384
		LApc	Tuft	483	1.36164		LApcLef1	Tuft	455	2.73849
			n(tot cells)	35472				n(tot cells)	16615
			Cluster	n(of cells)	Cluster % of all cells			Cluster	n(of cells)	Cluster % of all cells
		LApcT	Tumor_specific	5038	39.905		WT	Tumor_specific	220	0.874508
		LApcT	Proliferating	830	6.57426		WT	Proliferating	3731	14.8309
		LApcT	Enterocytes	1119	8.86337		WT	Enterocytes	12670	50.3637
		LApcT	Goblet	988	7.82574		WT	Goblet	4380	17.4107
		LApcT	Wnt_high_stem	2695	21.3465		WT	Wnt_high_stem	697	2.7706
		LApcT	EEC	232	1.83762		WT	EEC	631	2.50825
		LApcT	Stem	1402	11.105		WT	Stem	1487	5.91088
		LApcT	Paneth	164	1.29901		WT	Paneth	901	3.58151
		LApcT	Tuft	157	1.24356		WT	Tuft	440	1.74902
			n(tot cells)	12625				n(tot cells)	25157
